# Supplementary material for: Alzheimer’s disease biological PET staging using plasma p217+tau
Source: Commun Med (Lond). 2025 Feb 27;5:53. doi: 10.1038/s43856-025-00768-z (PMC11868538; doi:10.1038/s43856-025-00768-z)
Supplement: Supplementary file 4 — Supplementary_Data_1 to 3 [file 43856_2025_768_MOESM4_ESM.zip]

Archive with 22 entries (22 files):
- Supplementary_Data_1.csv
- __MACOSX/._Supplementary_Data_1.csv
- Supplementary_Data_2a.csv
- __MACOSX/._Supplementary_Data_2a.csv
- Supplementary_Data_2b.csv
- __MACOSX/._Supplementary_Data_2b.csv
- Supplementary_Data_2c.csv
- __MACOSX/._Supplementary_Data_2c.csv
- Supplementary_Data_2d.csv
- __MACOSX/._Supplementary_Data_2d.csv
- Supplementary_Data_2e.csv
- __MACOSX/._Supplementary_Data_2e.csv
- Supplementary_Data_2f.csv
- __MACOSX/._Supplementary_Data_2f.csv
- Supplementary_Data_3a_MovingAverage.csv
- __MACOSX/._Supplementary_Data_3a_MovingAverage.csv
- Supplementary_Data_3a_regression.csv
- __MACOSX/._Supplementary_Data_3a_regression.csv
- Supplementary_Data_3b_MovingAverage.csv
- __MACOSX/._Supplementary_Data_3b_MovingAverage.csv
- Supplementary_Data_3b_regression.csv
- __MACOSX/._Supplementary_Data_3b_regression.csv
