# Supplementary material for: Alzheimer’s disease biological PET staging using plasma p217+tau
Source: Commun Med (Lond). 2025 Feb 27;5:53. doi: 10.1038/s43856-025-00768-z (PMC11868538; doi:10.1038/s43856-025-00768-z)
Supplement: Supplementary file 4 — Supplementary_Data_1 to 3 [file 43856_2025_768_MOESM4_ESM.zip › Supplementary_Data_1.csv]

Biological PET stages	pTau_217
A+T-	186.0790677
A-T-	28.90160062
A+MOD	379.660069
A+T-	216.0157991
A+T-	81.04763171
A+T-	172.2455263
A-T-	40.26057339
A+MOD	168.1551978
A+MOD	243.458474
A+MOD	237.5956096
A-T-	19.43372249
A+T-	112.5760432
A-T-	52.68467152
A-T-	76.59939586
A+T-	118.711641
A+MOD	101.7000374
A-T-	97.22929325
A+MOD	134.842027
A+T-	139.1110976
A+MTL	130.5631904
A-T-	96.14132081
A+T-	262.911583
A-T-	74.0119469
A-T-	51.6100559
A+MOD	338.8090497
A+MOD	270.8812766
A-T-	60.25319644
A-T-	41.27933239
A+T-	102.171688
A-T-	65.88587954
A-T-	59.02469345
A-T-	85.31090151
A-T-	58.73892092
A-T-	40.56279435
A-T-	39.8660564
A-T-	16.03741387
A+T-	45.91397661
A+MOD	202.1840119
A+T-	41.7434732
A+MOD	249.0994006
A-T-	76.60523763
A-T-	89.02109326
A+T-	103.7557729
A-T-	160.1200019
A+MOD	110.9703559
A-T-	77.14896204
A-T-	64.7532541
A+MTL	141.8031282
A+MOD	238.0508643
A+T-	93.12572988
A+MTL	199.8129959
A-T-	47.22296834
A+MTL	116.065167
A+MOD	95.75271715
A+T-	118.6262537
A-T-	46.06260403
A-T-	89.22635285
A+T-	115.5150353
A-T-	24.81493452
A+MTL	140.7096824
A-T-	86.74997459
A+MTL	169.8680566
A-T-	33.36644854
A-T-	91.38880521
A+T-	37.74130479
A-T-	41.69215316
A-T-	79.3594514
A-T-	142.9761364
A+MOD	230.5857132
A+T-	136.272486
A-T-	91.67431279
A+MOD	218.9269097
A-T-	79.05514693
A-T-	50.12802935
A-T-	81.4976153
A+MTL	99.3820759
A-T-	47.88884176
A-T-	5.001677176
A+T-	168.0481768
A-T-	123.0123474
A+MOD	345.7917918
A-T-	142.9050305
A-T-	88.14771934
A+T-	155.4297565
A+MOD	148.1362176
A-T-	73.31181251
A-T-	131.8002933
A-T-	54.90234768
A-T-	104.0079261
A+MOD	192.4078259
A+MOD	288.6061422
A+MOD	362.3041319
A+T-	83.48452822
A-T-	39.89746142
A+T-	72.13103868
A-T-	118.9167222
A+T-	103.2654071
A+MOD	111.9373978
A+HIGH	418.7324735
A+MOD	295.2866193
A+MTL	128.2486152
A+MTL	195.631056
A-T-	36.70190339
A+MOD	369.9609533
A+MTL	167.2421804
A-T-	43.92369536
A-T-	159.3852918
A+MOD	160.5471856
A-T-	64.04897147
A-T-	61.47102702
A+T-	82.65393302
A-T-	108.6910371
A+T-	185.9118805
A-T-	67.95951049
A-T-	73.65825206
A-T-	10.15624478
A-T-	142.6462368
A-T-	71.50959766
A+MOD	233.322464
A+MTL	147.9118169
A+HIGH	463.8563688
A+T-	87.1445999
A+HIGH	559.8197126
A-T-	64.42400313
A+MOD	417.9513379
A+MOD	141.4950648
A-T-	45.94003615
A-T-	40.07676487
A-T-	129.3880216
A-T-	26.23447257
A-T-	133.4805091
A-T-	98.29150032
A-T-	80.85036947
A-T-	130.4069725
A+HIGH	264.3964465
A-T-	29.03796243
A-T-	49.32243971
A-T-	113.8487801
A-T-	75.49985597
A+MTL	120.2307676
A-T-	63.5817381
A-T-	63.50459137
A-T-	51.34683072
A-T-	40.98653054
A+HIGH	412.8155689
A-T-	70.53534142
A-T-	42.32440188
A+HIGH	443.6835755
A-T-	81.44485352
A-T-	43.71285905
A+T-	127.7633162
A-T-	61.94587967
A-T-	88.83605399
A-T-	67.32402444
A+T-	192.9701125
A-T-	49.02594546
A-T-	66.51646151
A-T-	1.205279014
A-T-	40.19556394
A-T-	65.78033028
A-T-	38.18802751
A-T-	215.0714394
A+MOD	178.9073777
A+MOD	262.401263
A-T-	20.1463266
A-T-	23.00908882
A-T-	2.259005125
A-T-	52.76083692
A-T-	27.24998276
A-T-	52.1065773
A+MTL	159.5963992
A-T-	46.77464223
A+T-	122.3257162
A-T-	51.43607613
A-T-	38.31290917
A-T-	54.09191236
A-T-	37.81669181
A-T-	57.44065936
A-T-	63.54379788
A+MOD	248.9815625
A-T-	79.66650803
A-T-	144.0213486
A-T-	4.611268897
A+MTL	104.2811978
A-T-	71.16049136
A-T-	70.93066352
A-T-	47.07892029
A-T-	44.72212849
A-T-	63.39972891
A-T-	58.45933273
A-T-	34.96592303
A-T-	62.21288161
A+T-	127.7864918
A-T-	88.44342849
A+MTL	109.3333593
A-T-	144.3807005
A-T-	73.96692657
A+T-	141.1711546
A+MTL	159.9786607
A-T-	65.091695
A-T-	53.78561892
A+MOD	110.6817184
A-T-	84.00503692
A-T-	81.43213409
A-T-	53.91104682
A-T-	71.83162485
A-T-	60.58785261
A-T-	82.2598651
A-T-	61.10627629
A-T-	31.57277907
A-T-	67.94359212
A-T-	32.39651102
A-T-	53.85598424
A-T-	51.5260188
A-T-	84.05321681
A-T-	126.6736239
A-T-	41.1745537
A-T-	116.3260506
A-T-	80.56508858
A-T-	94.05659666
A-T-	82.83606388
A-T-	118.1654855
A-T-	65.93581212
A-T-	30.77786595
A+MOD	179.9767127
A+HIGH	401.5224481
A-T-	104.0174328
A+T-	103.0730738
A+T-	83.01355935
A-T-	53.15535395
A-T-	51.48963273
A+T-	73.33396726
A-T-	66.76844497
A-T-	52.73955383
A-T-	84.59128223
A-T-	37.07821287
A-T-	45.70787974
A+HIGH	413.193415
A-T-	97.68712561
A-T-	82.99576296
A-T-	98.89468787
A-T-	31.48668551
A-T-	52.80232874
A+MTL	266.5813503
A+MOD	376.5076591
A-T-	49.23483723
A-T-	72.38167939
A-T-	20.88618111
A+MTL	127.9781125
A-T-	70.93805991
A-T-	3.115584366
A+T-	89.75461037
A+MOD	191.8917708
A+MOD	169.2926723
A-T-	46.00844422
A+T-	177.2188152
A-T-	61.69539255
A-T-	84.77262871
A+T-	69.66544131
A-T-	63.44124827
A-T-	73.36377074
A+MOD	401.9057335
A+MOD	257.5621633
A+MOD	191.0401498
A+HIGH	446.6785186
A+T-	129.7397611
A+HIGH	416.6108383
A+HIGH	368.8945731
A+MOD	144.243623
A-T-	51.54976831
A+MOD	204.284338
A-T-	72.90416153
A+MOD	290.7709842
A+T-	149.8751377
A+MOD	82.55077665
A+MTL	120.9046095
A+HIGH	359.441871
A+MOD	134.959919
A+HIGH	275.2631907
A+MOD	190.8066292
A+MOD	34.17618826
A+MOD	98.80257473
A+MOD	232.9667641
A+MOD	94.82998989
A-T-	143.9560844
A+MOD	507.4324988
A-T-	59.15696381
A+MOD	185.9998778
A-T-	51.10006295
A+MOD	128.8715528
A+MOD	326.2546384
A-T-	56.30205088
A+T-	65.16790964
A+MOD	137.6801544
A-T-	50.09398328
A-T-	4.311724949
A-T-	38.6127801
A+HIGH	205.4331262
A-T-	67.14838501
A+MOD	294.2551984
A-T-	40.24596927
A-T-	123.4379145
A+T-	164.005937
A-T-	48.34197108
A+MOD	210.2081076
A+MOD	247.2557205
A-T-	57.47970787
A+MOD	255.2654329
A+MOD	215.1502835
A+MOD	134.5795666
A+HIGH	173.1808142
A+HIGH	304.510297
A+HIGH	130.0922803
A-T-	57.35222231
A+MTL	135.5546425
A-T-	145.3801981
A+T-	74.93478645
A+MOD	196.0507943
A-T-	92.47063521
A+T-	102.4802712
A-T-	114.3370284
A+T-	241.9403473
A+MTL	234.0877797
A-T-	147.9870445
A-T-	24.3838431
A-T-	176.0084961
A+MOD	393.9831477
A+MTL	88.02689209
A+HIGH	97.41618679
A+T-	122.2410978
A+MOD	134.5549565
A+MOD	409.3705394
A+MOD	206.9864034
A+MTL	80.1667621
A+MOD	191.0634875
A+HIGH	238.9471623
A+MOD	247.9988199
A-T-	185.0989078
A+HIGH	253.9765878
A+T-	110.3432107
A+MTL	308.9504992
A+MOD	123.0125324
A+MOD	385.1812563
A+T-	134.5789112
A+HIGH	510.5784014
A+HIGH	588.2393648
A+T-	160.9634156
A+HIGH	446.9545292
A+MOD	100.032464
A+T-	79.85420361
A+T-	67.48343902
A-T-	121.8525041
A+MTL	176.6429435
A-T-	126.1193401
A-T-	55.44971074
A+MOD	190.1701835
A+MTL	103.5849357
A+MOD	537.3751704
A+MOD	196.1161064
A+HIGH	116.387478
A+HIGH	304.59956
A+MOD	225.8313673
A+HIGH	650.5955566
A+MOD	324.0326087
A+MOD	310.4709536
A-T-	103.831642
A+T-	130.3699826
A+MOD	173.7202631
A+MTL	170.5705968
A+MOD	179.5220097
A+HIGH	402.9308736
A+MOD	209.5445516
A+MOD	250.7883171
A+MOD	393.6762201
A+MOD	226.3025494
A+T-	113.9489593
A+HIGH	271.3444883
A+HIGH	299.5170007
A+MOD	188.9692829
A+HIGH	257.8594118
A+MOD	126.6767894
A+HIGH	342.3169514
A+MOD	273.2990559
A+MOD	191.184132
A+HIGH	740.3790117
A-T-	33.31881151
A+T-	91.78058934
A+HIGH	245.5727384
A+MOD	298.6010496
A+HIGH	358.7525612
A+MOD	357.487906
A+MOD	168.0432871
A+T-	152.8458759
A+MOD	317.5561192
A-T-	88.13753419
A+MTL	68.80756636
A+HIGH	307.7168523
A+T-	162.0175681
A+MTL	164.1028629
A+MTL	102.4473817
A+MOD	288.9129276
A+MOD	390.8850503
A+HIGH	331.1908912
A+MOD	179.3940635
A+MOD	160.5843912
A+T-	143.4686545
A+HIGH	328.7248112
A+MOD	219.8249742
A+MOD	296.4987892
A+T-	282.2878248
A+MOD	265.1036122
A+MOD	190.6132306
A+T-	153.5067454
A+MOD	255.5433318
A+MOD	261.8126928
A+T-	147.6173084
A+MOD	265.5953817
A+MOD	258.5699884
A+MOD	144.6392526
A+MOD	116.0485802
A+MOD	199.1172798
A+MOD	317.7571892
A+MOD	146.7768299
A+MOD	145.6237468
A+HIGH	230.2912694
A+MOD	215.0437529
A+MOD	97.72819552
A+MOD	226.4103302
A+T-	129.8346588
A+HIGH	177.3778216
A+HIGH	902.7469735
A+T-	255.2756727
A+T-	83.79509018
A+MTL	143.3741122
A+HIGH	293.8252022
A+MOD	394.3573332
A+HIGH	214.7048663
A+MOD	341.4034253
A+T-	84.07855077
A+T-	68.66588825
A+T-	197.6330725
A+MOD	77.56499835
A+MOD	131.8345457
A+HIGH	646.705694
A+T-	40.55302533
A+T-	73.78794493
A+MOD	211.8935839
A+MOD	313.9925611
A+T-	103.7434959
A+T-	135.6644125
A+MOD	198.5714672
A+T-	165.1947042
A+HIGH	362.5461698
A+T-	224.6703755
A+MOD	145.4249094
A+T-	51.22781141
A+MOD	404.7408153
A+T-	161.4656184
A+MOD	175.948426
A+T-	132.3773468
A+T-	86.65474993
A+MOD	107.7305766
A+MOD	153.2708053
A+MOD	228.3082752
A+T-	262.2835173
A+MOD	116.4010327
A+T-	114.2200574
A+T-	188.8110782
A+T-	82.76729215
A+MOD	246.2813538
A+T-	106.1118832
A+MOD	511.9243434
A+MOD	143.9816747
A+T-	101.553459
A+MOD	90.3446597
