# Supplementary material for: Alzheimer’s disease biological PET staging using plasma p217+tau
Source: Commun Med (Lond). 2025 Feb 27;5:53. doi: 10.1038/s43856-025-00768-z (PMC11868538; doi:10.1038/s43856-025-00768-z)
Supplement: Supplementary file 4 — Supplementary_Data_1 to 3 [file 43856_2025_768_MOESM4_ESM.zip › Supplementary_Data_2a.csv]

Binary Biological PET Stage (all participants)	base_model	pT217	pT217 + age	pT217 + sex	pT217 + APOE	full model
1	0.824681878	0.959674916	0.960022782	0.955721315	0.981607536	0.980996691
0	0.505054674	0.062252635	0.076511653	0.055034218	0.033319265	0.053438325
1	0.487579367	0.999969986	0.999974413	0.999968235	0.999898943	0.999929351
1	0.854909832	0.986479217	0.988184893	0.988071545	0.993630628	0.996330477
1	0.468192934	0.318457597	0.353825862	0.340175576	0.182519004	0.274225692
1	0.429783817	0.93413056	0.93756868	0.92766461	0.854232347	0.858087364
0	0.424082289	0.092188293	0.096937654	0.08198222	0.049230994	0.049640691
1	0.868773869	0.92406279	0.936913532	0.93186271	0.965611841	0.983147856
1	0.828025763	0.995115904	0.995195353	0.994682168	0.997607732	0.997598295
1	0.499228835	0.993924969	0.994990637	0.993378019	0.983851396	0.98953919
0	0.446994642	0.044506744	0.049157366	0.039184389	0.023963677	0.027701906
1	0.851995247	0.603241101	0.634506917	0.628086422	0.793095095	0.866766108
0	0.445068497	0.139161856	0.153329619	0.150598752	0.074771758	0.106677513
0	0.445068497	0.283466475	0.306699329	0.303663024	0.159929756	0.219179327
1	0.412741074	0.656693715	0.662516155	0.63104047	0.462596052	0.445867001
1	0.831318916	0.502996439	0.512749525	0.474141807	0.721919593	0.73055749
0	0.439320423	0.461248262	0.485766848	0.486618835	0.285040484	0.361763741
1	0.834561607	0.777685055	0.785925904	0.75836341	0.894868036	0.901717384
1	0.846021067	0.804078666	0.820388613	0.820924894	0.908413683	0.940020317
1	0.840896785	0.748777676	0.762121352	0.727643568	0.879547481	0.894034466
0	0.833482497	0.451148197	0.46680272	0.47639711	0.680231999	0.746118504
1	0.491454803	0.997635567	0.998047873	0.997937324	0.993417239	0.996545073
0	0.846021067	0.264218113	0.28654425	0.283474807	0.490490338	0.604759002
0	0.817840917	0.134413887	0.133904162	0.120405871	0.301389743	0.282743581
1	0.388491643	0.999861581	0.999857914	0.999881204	0.999563399	0.999571633
1	0.843989906	0.998244233	0.998368305	0.998098819	0.999103092	0.999240408
0	0.445068497	0.176674988	0.193712487	0.190759652	0.095831459	0.13532812
0	0.410852871	0.095428868	0.099259604	0.103480503	0.050967916	0.060651646
1	0.823551951	0.507408464	0.514201644	0.533067349	0.72529933	0.766721308
0	0.412741074	0.209448528	0.214448315	0.189795207	0.114801303	0.108581798
0	0.439320423	0.17008679	0.184862118	0.183724479	0.092084787	0.126407718
0	0.424082289	0.354039719	0.366035615	0.327325254	0.206423001	0.207183401
0	0.813161936	0.168582549	0.167892917	0.182117089	0.357721777	0.385566367
0	0.418400899	0.093139175	0.096892592	0.082842295	0.049740323	0.048532282
0	0.395904923	0.090960147	0.090671302	0.080871723	0.048573559	0.041532061
0	0.439320423	0.039404107	0.043556561	0.042734202	0.021276455	0.030195189
1	0.840896785	0.11148693	0.119519662	0.099485322	0.260229578	0.290568345
1	0.864285314	0.977517977	0.980801326	0.97535074	0.989587492	0.993095508
1	0.439320423	0.096938779	0.106297038	0.105112245	0.051778339	0.07237879
1	0.847033833	0.996041682	0.996369808	0.995694923	0.99804465	0.99840305
0	0.410852871	0.28351088	0.291897149	0.303709513	0.159957878	0.185799809
0	0.422179502	0.386396245	0.401576979	0.410368629	0.229048924	0.275935597
1	0.837754127	0.522214293	0.537774528	0.493460281	0.736461823	0.757683114
0	0.399619958	0.90008594	0.901070245	0.909969893	0.79145851	0.808156975
1	0.446994642	0.588774148	0.612119293	0.561031767	0.394780532	0.428797802
0	0.422179502	0.287662215	0.301055145	0.308053978	0.16259298	0.199566204
0	0.401491717	0.202516804	0.203555265	0.183327167	0.110741378	0.098421739
1	0.824681878	0.819464723	0.82128919	0.80308671	0.916128574	0.913851059
1	0.821287006	0.994026977	0.993986986	0.993489774	0.997097763	0.996880051
1	0.826912864	0.423387621	0.433101248	0.448194244	0.656287064	0.711185107
1	0.817840917	0.975483154	0.97510686	0.973112032	0.988674725	0.98745356
0	0.410852871	0.11643241	0.120945612	0.126147879	0.062310463	0.073944346
1	0.828025763	0.634033102	0.640075393	0.607564619	0.812859246	0.814012477
1	0.833482497	0.447549937	0.463192293	0.472750441	0.677195856	0.743478741
1	0.395904923	0.655972969	0.653833609	0.630291977	0.461835577	0.419681586
0	0.384813754	0.112039074	0.109325321	0.099987546	0.059925068	0.048039026
0	0.445068497	0.388219002	0.414831791	0.412239022	0.230350178	0.305936942
1	0.831318916	0.629243135	0.638058577	0.602617459	0.809842339	0.816255831
0	0.394042062	0.053900343	0.054383967	0.058483255	0.028912145	0.031307141
1	0.854909832	0.813331761	0.833978292	0.829598842	0.913068803	0.948469315
0	0.464333445	0.366450225	0.398215443	0.339359441	0.214997242	0.259471247
1	0.52251764	0.928440157	0.943174188	0.92142617	0.843302172	0.90613237
0	0.416505168	0.072749885	0.076619246	0.078933446	0.038874747	0.047957807
0	0.821287006	0.407603476	0.40866622	0.379522823	0.642115656	0.628385662
1	0.410852871	0.084595885	0.088055606	0.091763883	0.045173822	0.053835454
0	0.828025763	0.096770785	0.099583336	0.086129347	0.232180264	0.234746436
0	0.401491717	0.304905847	0.306032609	0.280036175	0.173666768	0.155397711
0	0.390345168	0.825868026	0.822519112	0.809974386	0.67249374	0.625182653
1	0.817840917	0.992117138	0.991975514	0.991396189	0.996211145	0.99578747
1	0.441241471	0.786802327	0.800491278	0.76809064	0.617582117	0.641748218
0	0.441241471	0.410185856	0.431383816	0.382056292	0.246266213	0.2667994
1	0.456607336	0.987857826	0.989264527	0.989296084	0.968954194	0.979870749
0	0.418400899	0.302497735	0.311161905	0.27773308	0.172107673	0.167966436
0	0.40710422	0.128091061	0.130265195	0.114622873	0.068676279	0.062795161
0	0.399619958	0.322123559	0.325836005	0.343986855	0.184936918	0.202331485
1	0.831318916	0.481319465	0.491111426	0.452454488	0.704943829	0.713942966
0	0.412741074	0.119020509	0.122341676	0.106344642	0.063719066	0.06017135
0	0.435504034	0.026425022	0.028611765	0.023143311	0.014427997	0.015626443
1	0.840896785	0.923781282	0.92852631	0.916322274	0.965484287	0.969889156
0	0.464333445	0.692010599	0.719373845	0.667862699	0.501048937	0.561500194
1	0.831318916	0.999893408	0.999895574	0.999886379	0.999938699	0.999939993
0	0.810794262	0.825485026	0.820398776	0.80956217	0.91911272	0.905746987
0	0.435504034	0.378676544	0.396585137	0.351250306	0.223570035	0.236582769
1	0.433588582	0.883155913	0.89137079	0.894424719	0.762365249	0.814231795
1	0.826912864	0.851917765	0.856341092	0.865561808	0.931997287	0.946198549
0	0.427874454	0.259156125	0.274127729	0.27815363	0.144730548	0.183682547
0	0.493403206	0.75738552	0.790602868	0.7367717	0.579095704	0.675696557
0	0.462395058	0.149404556	0.169314335	0.161588847	0.080457862	0.125402487
0	0.377478382	0.524568147	0.516591421	0.550221832	0.336993626	0.330596362
1	0.864285314	0.96790569	0.972573199	0.964774937	0.985284164	0.990236241
1	0.826912864	0.999094749	0.999116957	0.999214705	0.99952453	0.999624685
1	0.505054674	0.999942538	0.999952779	0.999938962	0.99981181	0.999881571
1	0.813161936	0.338569503	0.337047652	0.361051635	0.574773318	0.603097713
0	0.433588582	0.09105737	0.098866819	0.09875442	0.048625587	0.065913078
1	0.847033833	0.250763168	0.270068706	0.228585858	0.473665646	0.528328612
0	0.424082289	0.658421835	0.669470169	0.632835603	0.464423249	0.464818727
1	0.528328523	0.517633988	0.582659838	0.488848198	0.331075539	0.480398481
1	0.412741074	0.597507111	0.603850415	0.56997368	0.403088516	0.387107552
1	0.834561607	0.999993045	0.999993229	0.999992699	0.999995507	0.999995723
1	0.520572409	0.999294847	0.999449964	0.999389167	0.99792698	0.999083725
1	0.433588582	0.732136156	0.748326372	0.752842792	0.547805501	0.623944764
1	0.394042062	0.971448415	0.971351204	0.974659315	0.931251724	0.935393403
0	0.834561607	0.081632024	0.085910174	0.072450675	0.201839255	0.215692082
1	0.836691767	0.999956853	0.999959125	0.999963213	0.999974213	0.999981515
1	0.456607336	0.92163026	0.930421156	0.929648386	0.830464463	0.884739636
0	0.373841015	0.104319789	0.099648628	0.092973443	0.055750691	0.041804459
0	0.40710422	0.897585997	0.898597229	0.887691988	0.787080312	0.768825726
1	0.830222958	0.901514421	0.905555135	0.9112783	0.955317397	0.965949032
0	0.439320423	0.198293617	0.214820589	0.213789455	0.108280691	0.14760127
0	0.40522401	0.183402142	0.187979031	0.1979351	0.099679509	0.113753395
1	0.847033833	0.331644174	0.354050164	0.305700211	0.567484099	0.619991197
0	0.843989906	0.567977303	0.588871851	0.539808433	0.769321953	0.799872181
1	0.458542154	0.959432099	0.963687976	0.955454291	0.905325176	0.921337085
0	0.377478382	0.222587077	0.217570043	0.239565115	0.122570264	0.119853965
0	0.424082289	0.26165299	0.272010678	0.238878322	0.146273824	0.146986018
0	0.401491717	0.031867908	0.032195155	0.027959264	0.017303922	0.015275477
0	0.799835606	0.824085468	0.813661804	0.808056115	0.918420683	0.895657868
0	0.388491643	0.246419259	0.245326042	0.2647426	0.13691947	0.142114019
1	0.802306976	0.99287903	0.992490162	0.993745257	0.996563815	0.996563168
1	0.839851068	0.85085525	0.861051768	0.864576071	0.931485944	0.952453156
1	0.384813754	0.999998715	0.999998636	0.999998664	0.999995051	0.999993508
1	0.823551951	0.369885469	0.37651103	0.393395648	0.60646843	0.65765026
1	0.796078579	0.999999965	0.99999996	0.999999964	0.999999971	0.99999996
0	0.373841015	0.200534169	0.192239295	0.181479296	0.109584974	0.083218933
1	0.840896785	0.999992838	0.999993191	0.999992482	0.99999538	0.999995896
1	0.831318916	0.817752905	0.823058008	0.801246882	0.915276564	0.918315504
0	0.377478382	0.111583568	0.108880396	0.120920963	0.059678153	0.058372661
0	0.366590166	0.091614247	0.087479721	0.099356619	0.048923647	0.044813186
0	0.373841015	0.740414993	0.729214003	0.718791279	0.557897158	0.480594253
0	0.412741074	0.056674391	0.058461359	0.050041423	0.030374866	0.028681531
0	0.418400899	0.768751665	0.775196703	0.748850118	0.593695417	0.585400919
0	0.422179502	0.471139991	0.486832148	0.496609364	0.29285948	0.346739946
0	0.384813754	0.316857551	0.310355431	0.291486888	0.181466816	0.148901912
0	0.441241471	0.747676389	0.763201527	0.72647691	0.566881881	0.592264338
1	0.823551951	0.997763081	0.997796078	0.998049208	0.998868764	0.999077589
0	0.828025763	0.062551197	0.064497973	0.055301709	0.161185659	0.163290507
0	0.399619958	0.124761733	0.126894344	0.135117884	0.066852983	0.074351838
0	0.382969995	0.614582631	0.609618972	0.639204692	0.419669799	0.420860722
0	0.372018038	0.275183934	0.266963896	0.294984962	0.15470748	0.146930702
1	0.813161936	0.669393565	0.667268342	0.692554952	0.834511906	0.849623761
0	0.377478382	0.195528654	0.191022944	0.210848802	0.106674847	0.10430601
0	0.8166767	0.195074938	0.196099536	0.210366121	0.397829978	0.435088352
0	0.373841015	0.133271944	0.127426356	0.11936067	0.071522491	0.053821644
0	0.373841015	0.094487199	0.090230238	0.084062007	0.050462853	0.037796138
1	0.802306976	0.999991321	0.999990718	0.999992667	0.999994446	0.999994354
0	0.379311954	0.239711759	0.232278921	0.218169556	0.132846459	0.104664924
0	0.810794262	0.098858641	0.09645415	0.08802072	0.236243161	0.208853985
1	0.803540496	0.999997266	0.999997034	0.999997145	0.999998162	0.999997607
0	0.80597722	0.321692569	0.315127279	0.34353892	0.556821744	0.568662693
0	0.379311954	0.103584875	0.100001574	0.092306486	0.055354355	0.04290002
1	0.399619958	0.728559596	0.731210308	0.749428812	0.543494775	0.569960956
0	0.394042062	0.18607846	0.187084748	0.200787473	0.101216809	0.108603242
0	0.40522401	0.384755773	0.391451678	0.408684707	0.227880294	0.254458905
0	0.355836495	0.218499094	0.205735797	0.235235489	0.120142493	0.103891111
1	0.445068497	0.968552945	0.971540904	0.972064825	0.924891177	0.947274359
0	0.395904923	0.123555191	0.123101924	0.110480567	0.066193311	0.056705486
0	0.372018038	0.213382615	0.206594297	0.22981212	0.117117341	0.111062396
0	0.834561607	0.023005844	0.024356634	0.020124129	0.066195173	0.071787236
0	0.377478382	0.091984896	0.08974412	0.099757409	0.049122083	0.048059527
0	0.382969995	0.20879526	0.205957668	0.22494542	0.114417552	0.115357601
0	0.458542154	0.085899483	0.096362141	0.076300186	0.04586925	0.056316172
0	0.372018038	0.98599966	0.985260797	0.98764532	0.964518396	0.961919633
1	0.462395058	0.947907782	0.954376269	0.953483023	0.881517459	0.923405806
1	0.401491717	0.997590089	0.997569426	0.997385966	0.993296584	0.992223211
0	0.373841015	0.045654662	0.043557836	0.040206626	0.024568173	0.018310113
0	0.382969995	0.05055626	0.049887394	0.054851519	0.027149878	0.027498594
0	0.399619958	0.023909024	0.02445062	0.025891377	0.013095304	0.014720658
0	0.410852871	0.139503657	0.144712691	0.150965783	0.074960769	0.088692489
0	0.418400899	0.058740656	0.061259382	0.051889729	0.031464996	0.030722382
0	0.372018038	0.136590431	0.131960673	0.147836883	0.073351392	0.069465695
1	0.834561607	0.898309936	0.902474242	0.888481601	0.953840485	0.956939906
0	0.362996539	0.114717509	0.107334099	0.102424951	0.061378494	0.043137942
1	0.395904923	0.686507296	0.684405938	0.662106074	0.494898726	0.452179975
0	0.388491643	0.133658192	0.133152414	0.144686118	0.071735126	0.07479642
0	0.809595495	0.086267147	0.085077896	0.093572539	0.211298336	0.226087674
0	0.390345168	0.145591209	0.143565698	0.130653721	0.078335553	0.065070205
0	0.802306976	0.084814608	0.081854928	0.092000609	0.208350624	0.211256761
0	0.824681878	0.161882157	0.164445467	0.145646126	0.347106598	0.342219725
0	0.384813754	0.19530542	0.190804078	0.176610528	0.106545374	0.08613598
1	0.775154267	0.996024258	0.995441534	0.996520736	0.998036394	0.997496504
0	0.809595495	0.307346607	0.303461299	0.32860779	0.541046443	0.56153388
0	0.813161936	0.831421514	0.829819031	0.846500935	0.922036868	0.92968747
0	0.821287006	0.026051747	0.026331662	0.022813465	0.074149775	0.070697648
1	0.86152856	0.527117907	0.565968848	0.498403323	0.740099313	0.807707694
0	0.394042062	0.244001311	0.245097255	0.262193128	0.135448039	0.144826264
0	0.395904923	0.242418294	0.241345174	0.220717856	0.134486645	0.116226423
0	0.350512939	0.115878996	0.107292136	0.125551502	0.062009588	0.051524364
0	0.379311954	0.107144786	0.103445457	0.095538545	0.057275935	0.044405703
0	0.410852871	0.1944595	0.201111123	0.209711333	0.106054992	0.124609563
0	0.379311954	0.167121143	0.161585066	0.150481543	0.090405173	0.070566794
0	0.366590166	0.076892282	0.073394823	0.083422142	0.041073483	0.037613268
0	0.373841015	0.187596493	0.179741171	0.169444458	0.102090419	0.077385183
1	0.849032452	0.728731075	0.751728547	0.749592559	0.868603189	0.915422455
0	0.355836495	0.381283642	0.363063429	0.405118813	0.225414581	0.19782598
1	0.846021067	0.573865576	0.600343204	0.599163844	0.77338081	0.843918407
0	0.817840917	0.833297946	0.831705879	0.817977211	0.922957396	0.915646375
0	0.807193343	0.263890716	0.25591104	0.24099679	0.490087228	0.441387781
1	0.379311954	0.815939456	0.808840888	0.799298504	0.658094529	0.59339078
1	0.395904923	0.899609261	0.898465642	0.889899038	0.790621426	0.760204692
0	0.382969995	0.204569981	0.201783572	0.220459353	0.111941179	0.112869725
0	0.834561607	0.144171169	0.151021244	0.129350019	0.318051739	0.33617215
1	0.810794262	0.586156437	0.578259189	0.558354861	0.781735938	0.752344714
0	0.355836495	0.342945141	0.325666738	0.365582789	0.198863704	0.17385333
0	0.388491643	0.321588714	0.320140098	0.343430977	0.184583532	0.191046803
0	0.410852871	0.144751282	0.150110957	0.156598261	0.077868958	0.092071671
0	0.382969995	0.248663907	0.245367668	0.267108337	0.138288669	0.139328193
0	0.776510014	0.178504053	0.1595738	0.161010943	0.373081417	0.270898345
0	0.790983467	0.328383602	0.311519404	0.350488837	0.564015351	0.541735468
0	0.40710422	0.18136671	0.184129022	0.163663963	0.098512791	0.090242697
0	0.418400899	0.0683498	0.071227694	0.060502101	0.036543433	0.035671899
0	0.368402149	0.222484013	0.21150405	0.201990111	0.122508939	0.090449694
0	0.372018038	0.070339035	0.067873023	0.076320081	0.037596888	0.035593882
0	0.390345168	0.144496375	0.142485739	0.129648537	0.077727414	0.064559127
0	0.399619958	0.134048416	0.136295387	0.145105507	0.071950012	0.079956907
0	0.382969995	0.343351531	0.339159483	0.366003427	0.199138868	0.200351846
0	0.379311954	0.720420487	0.711168823	0.697689863	0.533792648	0.465026503
0	0.372018038	0.095090933	0.091787413	0.103115255	0.050786633	0.048079639
0	0.813161936	0.636295435	0.634142401	0.660414655	0.814276991	0.830911853
0	0.368402149	0.314551213	0.300584223	0.289274608	0.179953499	0.135043745
0	0.799835606	0.431913784	0.41564917	0.403434367	0.663770799	0.601891116
0	0.412741074	0.333156648	0.339551964	0.307156942	0.192275007	0.182495372
0	0.373841015	0.652071329	0.639113516	0.626242206	0.457735042	0.382549407
0	0.418400899	0.209758095	0.216759557	0.190084337	0.114983235	0.112148856
0	0.799835606	0.066479702	0.062744552	0.05882385	0.169793299	0.136090166
1	0.810794262	0.949848703	0.948021173	0.944919774	0.977215061	0.973081976
1	0.820139971	0.999986756	0.999986659	0.999988784	0.999991677	0.999992888
0	0.40522401	0.524656871	0.531397018	0.550310371	0.337069734	0.36995552
1	0.372018038	0.51583663	0.504918623	0.54150059	0.329551168	0.315733748
1	0.830222958	0.334633943	0.346364247	0.356972918	0.570643923	0.639754536
0	0.828025763	0.141285369	0.145075971	0.126702204	0.31317407	0.316042084
0	0.379311954	0.133890436	0.12934375	0.119926724	0.071863009	0.055877005
1	0.802306976	0.259315334	0.251435782	0.278321068	0.48442134	0.487996285
0	0.803540496	0.214969678	0.206202648	0.194955334	0.426150815	0.371136415
0	0.388491643	0.139408076	0.138872216	0.150863149	0.074907909	0.078084706
0	0.388491643	0.347905517	0.346344691	0.370714808	0.202231301	0.209106659
0	0.377478382	0.082693986	0.080676952	0.089705169	0.04416006	0.043211641
0	0.372018038	0.110725228	0.10690995	0.119995311	0.059213079	0.056061736
1	0.828025763	0.999991443	0.999991473	0.999991007	0.999994521	0.999994414
0	0.395904923	0.465508512	0.463548572	0.436705011	0.288395217	0.254943408
0	0.796078579	0.334485676	0.317444147	0.308437431	0.57048769	0.495875714
0	0.418400899	0.476767744	0.486563195	0.447914495	0.297355085	0.290889371
0	0.304381037	0.068144928	0.056934679	0.073941064	0.036434983	0.022292003
0	0.792269348	0.139690152	0.129548568	0.125239443	0.310459841	0.244138775
1	0.362996539	0.99793834	0.997741274	0.997765621	0.994223603	0.991476408
1	0.802306976	0.999966228	0.999963981	0.999971246	0.999979605	0.999979334
0	0.379311954	0.1244042	0.120153028	0.111255508	0.066657443	0.05177487
0	0.809595495	0.252529512	0.249191229	0.27118019	0.475905007	0.496759797
0	0.384813754	0.046876276	0.045742901	0.041294967	0.025211509	0.020108804
1	0.366590166	0.730146294	0.718692169	0.750943723	0.545403571	0.520508094
0	0.833482497	0.242469131	0.254599036	0.260577021	0.46302297	0.544205326
0	0.368402149	0.02466863	0.02327178	0.021591773	0.01349793	0.009708213
1	0.427874454	0.392924357	0.411031501	0.417064224	0.233722862	0.288239542
1	0.846021067	0.967300331	0.970406018	0.970941465	0.985013654	0.990417709
1	0.817840917	0.926996325	0.926090785	0.919844061	0.966939753	0.963558845
0	0.304381037	0.111837597	0.094072161	0.121194891	0.059815844	0.036898292
1	0.410852871	0.94469779	0.946412025	0.950581899	0.875051279	0.892665851
0	0.382969995	0.184662952	0.182123952	0.199279013	0.100403271	0.101275035
0	0.366590166	0.349446703	0.337248558	0.372308315	0.2032816	0.188156902
1	0.813161936	0.233829259	0.232799599	0.251455451	0.451707076	0.481137063
0	0.319382817	0.194703001	0.171016198	0.209970412	0.106196112	0.073418749
1	0.362996539	0.999986945	0.999985546	0.999986248	0.999954455	0.999931778
1	0.40522401	0.997113051	0.997157077	0.997478479	0.992037597	0.99300185
1	0.814343398	0.966277138	0.965394363	0.962983282	0.984556498	0.98232227
1	0.350512939	0.999997556	0.999997253	0.99999795	0.999990843	0.999988445
1	0.787104513	0.742936876	0.724794387	0.763135804	0.876386664	0.861720537
1	0.277168485	0.99999247	0.9999898	0.999992093	0.999973108	0.999927431
1	0.768317443	0.999955096	0.999946142	0.999952369	0.999973209	0.999952718
1	0.836691767	0.832584145	0.842275614	0.847584709	0.922607435	0.944363967
0	0.296226043	0.134151615	0.109744379	0.120165789	0.072006852	0.032998829
1	0.833482497	0.979181992	0.980271259	0.981572849	0.990335016	0.992916732
0	0.362996539	0.256238006	0.241875209	0.233756849	0.142931945	0.102899017
1	0.336506403	0.999165135	0.999027898	0.999099715	0.997563811	0.99571407
1	0.839851068	0.859940536	0.86959424	0.872996409	0.93584133	0.955531732
1	0.823551951	0.330789067	0.337166743	0.352985184	0.566576699	0.619791417
1	0.8166767	0.674950101	0.675424478	0.697927954	0.837819271	0.856962066
1	0.796078579	0.999936041	0.99992942	0.99993202	0.99996241	0.999947954
1	0.382969995	0.778446873	0.774541131	0.796798295	0.606415511	0.607125272
1	0.394042062	0.998509381	0.998495125	0.998703153	0.995761282	0.996004577
1	0.809595495	0.965991215	0.965101821	0.969766834	0.984428762	0.985505663
1	0.401491717	0.074820635	0.075427513	0.066316933	0.039973375	0.035308972
1	0.823551951	0.475907909	0.482756358	0.501417703	0.700606833	0.744498336
1	0.809595495	0.992784298	0.992566686	0.9936615	0.996519896	0.996750977
1	0.435504034	0.439028627	0.457563245	0.410458603	0.267849622	0.28237915
0	0.361195939	0.831078922	0.820965041	0.846181521	0.680179438	0.649891562
1	0.820139971	0.999999748	0.999999744	0.999999792	0.999999813	0.999999839
0	0.382969995	0.170786635	0.168425958	0.184472176	0.092481772	0.093311351
1	0.834561607	0.959560077	0.961249669	0.955595027	0.98155624	0.982787733
0	0.291390884	0.132208863	0.106981507	0.118387949	0.070937571	0.031421175
1	0.794810171	0.736683046	0.723031407	0.757179015	0.872977063	0.866194506
1	0.823551951	0.999778591	0.999780839	0.999809471	0.999876563	0.999898802
0	0.794810171	0.156184072	0.147965083	0.16885308	0.337919922	0.326112694
1	0.410852871	0.20503447	0.211930264	0.220952674	0.112212929	0.13166782
1	0.749852025	0.795505239	0.761096117	0.812871083	0.904057872	0.858452856
0	0.788407874	0.127948835	0.117335857	0.114492908	0.290077294	0.220722294
0	0.355836495	0.025768833	0.024030739	0.027912761	0.014080662	0.012048441
0	0.388491643	0.087155822	0.086885437	0.094534115	0.046539919	0.048636028
1	0.817840917	0.980040509	0.979724252	0.978125709	0.990721138	0.989713151
0	0.433588582	0.21737882	0.232872986	0.234048443	0.119478854	0.15745079
1	0.820139971	0.999267117	0.999267725	0.999365006	0.999611618	0.999671342
0	0.412741074	0.092142565	0.094844131	0.081940866	0.049206508	0.046457422
0	0.452762042	0.695394431	0.717814752	0.671405719	0.504860735	0.548191267
1	0.772439735	0.912424129	0.899264117	0.903894943	0.960318666	0.935318604
0	0.809595495	0.12081005	0.119126962	0.130863638	0.277322462	0.294815497
1	0.820139971	0.983251869	0.983369993	0.985200677	0.992168809	0.993415471
1	0.813161936	0.995760138	0.995678248	0.996288126	0.997911401	0.998113915
0	0.361195939	0.162080515	0.153596118	0.175164549	0.087560077	0.077844998
1	0.40522401	0.996854762	0.996903252	0.997251463	0.991360554	0.992407738
1	0.418400899	0.986040332	0.986453018	0.98472309	0.964614946	0.9631644
1	0.799835606	0.775982323	0.763636593	0.756548789	0.893980044	0.865482247
1	0.334768148	0.93625171	0.92793047	0.942934279	0.858355756	0.816119666
1	0.839851068	0.999500577	0.999534727	0.999568235	0.99973101	0.999814813
1	0.299469409	0.745448218	0.703395123	0.765525486	0.564111452	0.427638596
0	0.352289654	0.161433639	0.148446681	0.145232475	0.087195833	0.057849314
1	0.799835606	0.782261469	0.770146211	0.763243711	0.897246016	0.869487921
0	0.794810171	0.838429156	0.82864931	0.853028623	0.925465578	0.921124197
1	0.377478382	0.270986303	0.265147587	0.290581741	0.152078307	0.148738927
1	0.341729157	0.971880872	0.967998066	0.969148578	0.932208325	0.890659094
0	0.366590166	0.417414285	0.404177655	0.4421051	0.251600503	0.23381134
1	0.422179502	0.510294504	0.525914596	0.535956784	0.32487541	0.381379075
0	0.446994642	0.618901395	0.641518735	0.591954369	0.423936207	0.458486497
1	0.809595495	0.994831874	0.99467208	0.995469864	0.997474342	0.997640283
1	0.790983467	0.993078688	0.992439133	0.993921754	0.996656447	0.996291708
0	0.446994642	0.851212144	0.862790666	0.837320152	0.710748747	0.738110683
0	0.357625335	0.053083569	0.048972673	0.046832504	0.028481629	0.01918936
0	0.366590166	0.94228331	0.938873711	0.948397758	0.870232282	0.857981299
1	0.834561607	0.999982439	0.999982935	0.999981471	0.999989095	0.999989643
1	0.775154267	0.377613284	0.348677986	0.401346678	0.613987152	0.558541313
1	0.788407874	0.462986707	0.437676587	0.434198398	0.690084808	0.605819587
1	0.388491643	0.685825395	0.683722959	0.708425059	0.494140861	0.503809451
1	0.847033833	0.775822188	0.792000452	0.756378164	0.893896441	0.912487102
1	0.794810171	0.999990126	0.999989191	0.999991652	0.999993717	0.999993158
1	0.824681878	0.981146365	0.981283541	0.979342068	0.991219016	0.990907378
1	0.813161936	0.311346228	0.309943178	0.332774675	0.5454938	0.574397619
1	0.8166767	0.966305585	0.966202776	0.970048964	0.984569207	0.986582317
1	0.326180773	0.994222859	0.993146017	0.993704348	0.984603011	0.971443765
1	0.850028923	0.995875938	0.99626227	0.995513685	0.997966164	0.998395402
0	0.372018038	0.958231275	0.956187444	0.962792012	0.902798898	0.896418784
1	0.424082289	0.996699858	0.996826593	0.996414238	0.990955935	0.99085998
1	0.794810171	0.58308024	0.566499734	0.608255861	0.779659442	0.769509345
1	0.422179502	0.999577002	0.999596384	0.999634653	0.998728444	0.998988477
1	0.796078579	0.692012075	0.674571378	0.667864244	0.847821588	0.804341193
1	0.412741074	0.999975588	0.999975728	0.999974195	0.999917079	0.999909122
1	0.821287006	0.775978059	0.7761739	0.756544246	0.893977818	0.887839214
1	0.311005593	0.999999776	0.999999719	0.99999977	0.999999072	0.999998017
1	0.40710422	0.999999988	0.999999988	0.999999988	0.999999943	0.999999934
1	0.422179502	0.902888747	0.907868134	0.912536624	0.796402292	0.832913022
1	0.736510719	0.999997581	0.999996867	0.999997971	0.999998366	0.999997103
1	0.8166767	0.487398147	0.488333733	0.512986081	0.70976755	0.739686489
1	0.40710422	0.308843918	0.312500619	0.283805453	0.176225395	0.162376909
1	0.395904923	0.219519477	0.218563093	0.199213146	0.120747581	0.104157529
0	0.299469409	0.682683619	0.635478578	0.70539512	0.490660913	0.357559746
1	0.80597722	0.94356107	0.94153243	0.949553831	0.97439827	0.975365307
0	0.294603472	0.716223617	0.668928265	0.737632493	0.528847261	0.385083009
0	0.783173306	0.152026386	0.139687493	0.164399081	0.331121652	0.297354716
1	0.8166767	0.965200027	0.965096247	0.969056633	0.984075324	0.986153066
1	0.771066575	0.520618958	0.486098025	0.546279249	0.735272109	0.680641319
1	0.80597722	0.999999918	0.999999912	0.999999932	0.999999936	0.999999936
1	0.792269348	0.971947589	0.969149861	0.969221984	0.98709143	0.981867173
1	0.802306976	0.63682725	0.626426897	0.660932908	0.814609603	0.8161764
1	0.316021073	0.999502242	0.99939175	0.999464791	0.998514252	0.996994032
1	0.429783817	0.99059657	0.991079598	0.98972777	0.975592057	0.976213995
1	0.418400899	0.999999999	0.999999999	0.999999999	0.999999994	0.999999993
1	0.833482497	0.999759397	0.999770161	0.999792856	0.999866335	0.999901225
1	0.817840917	0.999600389	0.999590685	0.999570852	0.999782726	0.999756577
0	0.412741074	0.52292264	0.52966884	0.494173979	0.335583871	0.321000795
1	0.433588582	0.747415154	0.762951776	0.767396182	0.566556449	0.641559854
1	0.828025763	0.937446018	0.938710224	0.931301546	0.971652032	0.971717346
1	0.826912864	0.930167317	0.932331472	0.937412688	0.968372562	0.97513048
1	0.802306976	0.949031898	0.946584396	0.954498253	0.976849479	0.976955234
1	0.780528176	0.999987436	0.999985417	0.999986768	0.999992086	0.99998737
1	0.412741074	0.982838006	0.983156394	0.981202481	0.957081668	0.953861435
1	0.809595495	0.996283215	0.996165563	0.996748701	0.998159254	0.998278896
1	0.412741074	0.999982236	0.999982327	0.999981256	0.999938837	0.999932916
1	0.794810171	0.990759405	0.990030765	0.991869394	0.995585482	0.995273266
1	0.813161936	0.615470256	0.613311587	0.640073704	0.801050753	0.818638352
1	0.762735432	0.998274354	0.997946116	0.998497389	0.999117842	0.998749722
1	0.289783892	0.999398029	0.999229188	0.999479021	0.998218018	0.996646649
1	0.452762042	0.963658569	0.967105417	0.960102723	0.914306655	0.926584727
1	0.807193343	0.997144895	0.996982686	0.996900212	0.998570635	0.998232734
1	0.792269348	0.720444346	0.701401153	0.697714989	0.863998442	0.819069915
1	0.802306976	0.999878608	0.999870867	0.999895894	0.999930572	0.99992987
1	0.831318916	0.998395873	0.998437011	0.998263883	0.999177457	0.999200069
1	0.820139971	0.966452272	0.966731261	0.970180597	0.984634742	0.987087124
1	0.833482497	1	1	1	1	1
0	0.324469772	0.072629722	0.063470778	0.078803206	0.038811025	0.027190732
1	0.799835606	0.411148388	0.395163076	0.383000992	0.645335013	0.582248212
1	0.326180773	0.995485765	0.994640381	0.9950869	0.98781701	0.977328136
1	0.8166767	0.999377051	0.999369975	0.99946076	0.999667601	0.999708719
1	0.758492309	0.99993437	0.999920409	0.999943912	0.99996147	0.999943002
1	0.828025763	0.99993119	0.999931727	0.999926833	0.999959684	0.999959104
1	0.755640032	0.923768397	0.908266308	0.916308164	0.965478448	0.935686449
1	0.40710422	0.872802381	0.874078527	0.860719376	0.745188306	0.724717086
1	0.30933765	0.999693431	0.999624995	0.999735699	0.999065511	0.998464442
0	0.424082289	0.378586871	0.39086017	0.351162966	0.223506695	0.224267667
1	0.798584655	0.228127044	0.218946674	0.245427492	0.444106363	0.439217041
1	0.810794262	0.999557025	0.999535534	0.999524008	0.999760198	0.999712196
1	0.424082289	0.906293073	0.910148154	0.897195226	0.802457959	0.802090513
1	0.742501416	0.912713529	0.89187931	0.904211346	0.960450791	0.919312268
1	0.784494145	0.509986933	0.481383046	0.48115896	0.727263024	0.63992387
1	0.798584655	0.999105073	0.999040653	0.999223712	0.999529725	0.999510652
1	0.401491717	0.99998028	0.999979916	0.99997918	0.999932405	0.999920578
1	0.813161936	0.999815928	0.999811161	0.999841767	0.99989657	0.999905904
1	0.775154267	0.948799802	0.941989336	0.95428867	0.976745582	0.970704587
1	0.807193343	0.90163797	0.897293531	0.892112773	0.955374265	0.945836725
1	0.787104513	0.828502694	0.814737521	0.843778738	0.920601405	0.910544996
1	0.745455392	0.999798136	0.999746958	0.999826381	0.999887017	0.999815125
1	0.794810171	0.988254399	0.987336899	0.989648121	0.994438691	0.994049327
1	0.813161936	0.999326098	0.999310468	0.99941639	0.999641606	0.999674964
1	0.788407874	0.998853562	0.998712376	0.998761539	0.999403807	0.999121883
1	0.798584655	0.997821375	0.997668964	0.998100343	0.998897035	0.998854802
1	0.787104513	0.965752648	0.962376111	0.96955271	0.984322186	0.982105319
1	0.321079743	0.875522766	0.854875736	0.863674277	0.74965829	0.607979582
1	0.821287006	0.9968872	0.996862155	0.996618856	0.998447153	0.998327852
1	0.803540496	0.997536553	0.997364925	0.997327575	0.998759176	0.998411365
1	0.842960723	0.84945125	0.8611478	0.863273125	0.930809439	0.953529315
1	0.787104513	0.997861016	0.997628999	0.998135111	0.998916278	0.998751998
1	0.40710422	0.997219607	0.997229387	0.99698176	0.992317819	0.991392085
1	0.783173306	0.834637669	0.819506587	0.849498201	0.923613539	0.911136799
1	0.424082289	0.633889063	0.645353179	0.607415776	0.438977808	0.439433425
1	0.410852871	0.974852736	0.975616887	0.977705663	0.938830551	0.94789036
1	0.401491717	0.999695728	0.999691824	0.999673739	0.999072213	0.998917236
1	0.813161936	0.845384633	0.843862453	0.859496645	0.928844671	0.93585869
1	0.746931751	0.839659997	0.807175157	0.824839035	0.926065272	0.859019182
1	0.798584655	0.992030495	0.991498693	0.992994753	0.996171116	0.996037394
1	0.824681878	0.985985351	0.98607944	0.984662661	0.993406377	0.993166879
1	0.8166767	0.465890934	0.46686629	0.491310388	0.692470558	0.723519675
1	0.446994642	0.990796258	0.991569902	0.989946939	0.976081172	0.978936412
1	0.851995247	0.743614517	0.767838404	0.763780752	0.876754539	0.923399904
1	0.794810171	0.945007838	0.94109269	0.950862246	0.97504697	0.973435994
1	0.395904923	1	1	1	1	1
1	0.779189872	0.996855963	0.996435155	0.997252519	0.998432213	0.998067588
1	0.362996539	0.341176967	0.323947212	0.314890645	0.197667995	0.144773941
1	0.792269348	0.827999414	0.814203989	0.81226893	0.920353453	0.891562343
1	0.350512939	0.999255238	0.999172561	0.999354653	0.997815784	0.99728325
1	0.796078579	0.999982683	0.99998084	0.99998173	0.999989241	0.999985056
1	0.768317443	0.985809026	0.983220716	0.984468861	0.993326366	0.988442328
1	0.824681878	0.999874386	0.999874041	0.999865979	0.999928262	0.999924783
1	0.809595495	0.34356531	0.339371571	0.366224689	0.579966723	0.599905264
1	0.394042062	0.227194808	0.228271351	0.244441411	0.125318277	0.134130179
1	0.810794262	0.973454614	0.972426503	0.970880121	0.987765955	0.985495537
1	0.401491717	0.290863002	0.291987774	0.26662501	0.164632793	0.147165259
1	0.799835606	0.757620975	0.744635948	0.737021619	0.884290589	0.853645858
1	0.352289654	0.093108301	0.08515952	0.082814366	0.049723781	0.032587202
1	0.764143277	0.2625917	0.230793948	0.23976686	0.488484766	0.34933583
1	0.830222958	0.9842595	0.984904204	0.986097609	0.99262435	0.994405204
1	0.427874454	0.999649712	0.999669557	0.999697779	0.998938378	0.999183797
1	0.807193343	0.522099661	0.511176361	0.493344794	0.736376441	0.696068387
1	0.372018038	0.782960336	0.775013465	0.801057214	0.612423601	0.59660172
1	0.373841015	0.974347123	0.972731651	0.971862117	0.937697802	0.916435033
1	0.824681878	0.91591424	0.916727686	0.907711647	0.961910291	0.960742928
1	0.826912864	0.999943056	0.999944142	0.999951374	0.999966367	0.999973275
1	0.40710422	0.990183116	0.990242256	0.989273923	0.974581684	0.971664599
1	0.796078579	0.838655688	0.827205893	0.823755269	0.925576006	0.90155661
1	0.821287006	0.132758306	0.133617536	0.118890655	0.298513952	0.286998692
1	0.418400899	0.999988259	0.999988446	0.99998764	0.999958854	0.99995636
1	0.439320423	0.904524138	0.912299339	0.914033362	0.799304322	0.849157418
1	0.759917406	0.942160933	0.930840788	0.936476247	0.973770121	0.95232858
1	0.40522401	0.761331485	0.765825962	0.780607642	0.584126814	0.618016986
1	0.790983467	0.365623302	0.347761593	0.389005196	0.602271893	0.580395907
1	0.80597722	0.559137146	0.551174464	0.58459463	0.763158364	0.771326323
1	0.456607336	0.874557324	0.88809199	0.886502922	0.748068454	0.823287381
1	0.40522401	0.991421866	0.991570496	0.992456064	0.977618438	0.980345328
1	0.8166767	0.997579473	0.997558741	0.997888093	0.998779907	0.998934225
1	0.824681878	0.636944556	0.640246234	0.610574202	0.814682936	0.810575074
1	0.775154267	0.617868419	0.587432497	0.642420753	0.802594216	0.763389801
1	0.823551951	0.33258514	0.338976229	0.35484836	0.568480724	0.621613177
1	0.852975548	0.99560338	0.996062221	0.995215571	0.997837359	0.998351837
1	0.775154267	0.544156204	0.512635183	0.569729239	0.752516143	0.707149289
1	0.834561607	0.999999787	0.999999791	0.999999781	0.999999841	0.999999847
1	0.810794262	0.831213319	0.826247171	0.815730669	0.921934623	0.908980934
1	0.780528176	0.501625154	0.470113516	0.472766627	0.720864056	0.624463624
1	0.809595495	0.398203675	0.393629708	0.422472647	0.633473534	0.652265673
