# Supplementary material for: Alzheimer’s disease biological PET staging using plasma p217+tau
Source: Commun Med (Lond). 2025 Feb 27;5:53. doi: 10.1038/s43856-025-00768-z (PMC11868538; doi:10.1038/s43856-025-00768-z)
Supplement: Supplementary file 4 — Supplementary_Data_1 to 3 [file 43856_2025_768_MOESM4_ESM.zip › Supplementary_Data_2b.csv]

Binary Biological PET Stage (all participants)	base_model	pT217	pT217 + age	pT217 + sex	pT217 + APOE	full model
0	0.55210907	0.578549494	0.571972074	0.612898433	0.687571967	0.714252353
0	0.202987838	0.02258366	0.013244133	0.025781306	0.01213139	0.010598516
1	0.20944668	0.99526173	0.993107994	0.995924319	0.989444306	0.9889439
0	0.441244488	0.749279929	0.68232085	0.722184296	0.825177633	0.768409522
0	0.167621404	0.082217816	0.057186517	0.07188794	0.044334679	0.031376769
0	0.232057319	0.489335382	0.453715967	0.5248321	0.321657995	0.341024958
0	0.234409586	0.030104753	0.02613424	0.034346667	0.01613921	0.017589328
1	0.425098088	0.462829038	0.347170964	0.427871561	0.582232226	0.473564847
1	0.548854272	0.859109982	0.853977446	0.875790767	0.904762177	0.914479482
1	0.205124147	0.839641283	0.766596609	0.858215027	0.714939959	0.695044526
0	0.225099753	0.017745403	0.013694696	0.020263842	0.009555155	0.009759479
0	0.444489872	0.168924065	0.127921619	0.149652959	0.2526226	0.192531691
0	0.175091149	0.041105271	0.031269278	0.035696195	0.022019447	0.016423538
0	0.175091149	0.073905941	0.056983645	0.064534982	0.039771585	0.029884761
0	0.239163562	0.192502851	0.181732799	0.215153851	0.108066036	0.121116667
1	0.545595288	0.132860255	0.12143594	0.149698889	0.20393422	0.218147188
0	0.176999065	0.120036801	0.096459375	0.105569478	0.065485537	0.050409181
1	0.542332392	0.26606991	0.242659808	0.294372173	0.373518458	0.390859148
0	0.450994596	0.288287445	0.237344094	0.259880533	0.39931008	0.326886529
0	0.535795972	0.244928319	0.213027585	0.271776931	0.34836993	0.357759412
0	0.46405222	0.117082348	0.101462499	0.102924989	0.181894199	0.146912199
0	0.160408365	0.909983831	0.864474706	0.898079915	0.827035244	0.762013777
0	0.450994596	0.069433661	0.053445765	0.060586116	0.112285421	0.083986541
0	0.55860502	0.040018562	0.039949371	0.045613688	0.066695626	0.076170109
1	0.194907359	0.986423622	0.987268097	0.984507151	0.970666583	0.967509908
1	0.532523001	0.925569454	0.91246238	0.935051363	0.950275545	0.952224212
0	0.175091149	0.049596578	0.037873002	0.043134263	0.02658004	0.019866316
0	0.186783637	0.030887447	0.02756918	0.026772164	0.016556746	0.013532041
0	0.473878884	0.134278683	0.125832519	0.118348615	0.205892809	0.174097609
0	0.239163562	0.056969078	0.052664353	0.064812675	0.030558193	0.034400706
0	0.176999065	0.04811321	0.037727686	0.041833476	0.025781775	0.019565849
0	0.234409586	0.09097398	0.080406874	0.103067964	0.049173481	0.053704499
0	0.483725823	0.047774239	0.047767758	0.041536311	0.078936193	0.067776525
0	0.236778344	0.030334917	0.027069956	0.034608554	0.016261982	0.018002742
0	0.246417591	0.029806844	0.029675912	0.034007676	0.015980315	0.018830756
0	0.176999065	0.016270736	0.012542548	0.014059055	0.008769742	0.006593617
0	0.535795972	0.034703583	0.028575091	0.039576617	0.058207252	0.059927678
1	0.509549512	0.675974794	0.585493242	0.706561283	0.76839663	0.754299003
0	0.176999065	0.031250537	0.024315918	0.027088774	0.016750478	0.012657698
1	0.52924723	0.875937131	0.851289874	0.89090309	0.916450784	0.918232673
0	0.186783637	0.073916332	0.066802638	0.064544163	0.039777272	0.032785408
0	0.182820658	0.099267963	0.085663821	0.087027135	0.053788281	0.043176797
0	0.539065861	0.139136474	0.121166234	0.156638953	0.212572674	0.221718567
0	0.190812462	0.411500441	0.403541321	0.377609943	0.258223681	0.229003702
1	0.225099753	0.163146804	0.132743529	0.183075459	0.090465721	0.093162482
0	0.182820658	0.07488938	0.064221025	0.065404025	0.040309991	0.032222426
0	0.243983227	0.055408292	0.054014189	0.063048389	0.029714469	0.03449457
0	0.55210907	0.302850765	0.295048408	0.333357566	0.415876191	0.445788701
1	0.55535941	0.841227796	0.843009077	0.85965094	0.892204963	0.905761396
0	0.470600702	0.109221354	0.099417315	0.095899644	0.170734774	0.141313302
0	0.55860502	0.662335592	0.669611541	0.693603622	0.757467814	0.785776977
0	0.186783637	0.035861314	0.032069293	0.031112577	0.019212905	0.015721733
0	0.548854272	0.182037852	0.171641136	0.203749115	0.269779452	0.290549302
1	0.46405222	0.116042456	0.100537356	0.10199473	0.180424914	0.145669371
0	0.246417591	0.192158165	0.194309995	0.214778753	0.107856439	0.126049987
0	0.251335149	0.034833201	0.036671534	0.039723938	0.018663441	0.022693
0	0.175091149	0.099745917	0.077611758	0.087452603	0.054055172	0.040827611
0	0.545595288	0.179918837	0.165663235	0.201435673	0.26702609	0.28440422
0	0.192851639	0.020354582	0.019644032	0.017604465	0.010944477	0.00935028
0	0.441244488	0.296885277	0.229696103	0.267964069	0.40912218	0.325391429
0	0.218291494	0.094114263	0.06935709	0.106582862	0.050917085	0.050039912
0	0.196678619	0.473911888	0.331934394	0.509379423	0.308581271	0.274039084
0	0.184793933	0.025291752	0.021907239	0.02189762	0.013573732	0.010904463
0	0.55535941	0.104906741	0.10297376	0.118639514	0.16455771	0.183500491
0	0.186783637	0.028250903	0.025188277	0.02447427	0.015150661	0.012374408
0	0.548854272	0.031210188	0.028635316	0.035604332	0.052581213	0.057471413
0	0.243983227	0.078967559	0.077271195	0.089601193	0.042546914	0.049368636
0	0.248868248	0.309325007	0.319604915	0.340177465	0.183593358	0.214691576
1	0.55860502	0.813573332	0.819545731	0.834528499	0.87249378	0.889700945
0	0.227402378	0.273391712	0.23410198	0.302165583	0.159352485	0.166344088
0	0.227402378	0.105605475	0.086698267	0.119418848	0.057335811	0.059870017
1	0.171323985	0.763221909	0.704537823	0.737129436	0.609132125	0.533166775
0	0.236778344	0.078394321	0.070920232	0.088957122	0.042232071	0.046826681
0	0.241565203	0.038564943	0.036450745	0.04396337	0.020659013	0.023607755
0	0.190812462	0.08310451	0.079280155	0.072673399	0.044823171	0.038150279
0	0.545595288	0.126072728	0.11509956	0.142179602	0.194510317	0.208192468
0	0.239163562	0.036464426	0.033517765	0.041577566	0.019535345	0.021976843
0	0.229721574	0.0122638	0.009962378	0.014006519	0.006633801	0.006981667
0	0.535795972	0.462137675	0.419716995	0.497537187	0.581568578	0.592623556
0	0.218291494	0.210474467	0.161673703	0.234660032	0.119094613	0.117638647
1	0.545595288	0.988651006	0.988121236	0.990214364	0.992306037	0.993133837
0	0.565080972	0.308930376	0.325362171	0.339762127	0.422714541	0.468583936
0	0.229721574	0.097257001	0.0817441	0.110097452	0.052666505	0.055817142
0	0.178923262	0.382334868	0.335592326	0.349372781	0.235994253	0.193171302
1	0.470600702	0.338679607	0.318348864	0.307537722	0.455541281	0.402344992
0	0.18086378	0.068267261	0.056900267	0.059557087	0.036692039	0.028845951
0	0.207277092	0.250922373	0.17415107	0.278197016	0.144668731	0.133598798
0	0.169464646	0.043437829	0.030476455	0.037737471	0.023270143	0.016570386
0	0.199068515	0.139923186	0.148160963	0.123427786	0.076886487	0.069965275
1	0.509549512	0.618051181	0.522245056	0.651186003	0.721135598	0.705020858
1	0.470600702	0.951715325	0.948907618	0.94505586	0.967767966	0.960889996
1	0.202987838	0.99258135	0.988234725	0.993611456	0.983667083	0.982039572
0	0.483725823	0.087124497	0.08757251	0.076236979	0.138695598	0.12050405
0	0.178923262	0.029830454	0.023841581	0.025850695	0.015992907	0.012271711
0	0.52924723	0.066341197	0.05238828	0.075391389	0.107594858	0.10781348
0	0.234409586	0.193332635	0.174263813	0.216056692	0.108570904	0.118316208
0	0.194608733	0.137617163	0.077704666	0.15496007	0.075553958	0.063226717
1	0.239163562	0.166606927	0.156795317	0.1868704	0.092514395	0.103830088
1	0.542332392	0.998278253	0.998176739	0.998522212	0.998793384	0.998916233
1	0.15174763	0.959095658	0.928291944	0.953417457	0.916057229	0.87138412
0	0.178923262	0.233975986	0.198503513	0.209266628	0.133823317	0.10663392
0	0.192851639	0.637619153	0.638432009	0.604603939	0.462543873	0.428332675
0	0.542332392	0.027518763	0.023861608	0.031403283	0.046593726	0.049411569
1	0.46078248	0.993911743	0.993105477	0.993054421	0.995829857	0.994712426
0	0.171323985	0.45693574	0.380802188	0.422063731	0.294487186	0.233135201
0	0.256317464	0.033012065	0.036683887	0.037653636	0.01769072	0.022189615
0	0.241565203	0.406884763	0.398913372	0.441431222	0.254652999	0.284061276
1	0.467325054	0.414191375	0.385995496	0.380226919	0.534452442	0.476568625
0	0.176999065	0.05445816	0.042812491	0.047401604	0.029201262	0.022192748
0	0.188789804	0.05110977	0.047179381	0.044461814	0.027395077	0.022841187
0	0.52924723	0.085423041	0.067902961	0.09684738	0.136185885	0.136602508
0	0.532523001	0.155220367	0.129153623	0.174367958	0.234388342	0.238463369
0	0.220544296	0.577489784	0.507894378	0.611865382	0.401833619	0.404120496
0	0.199068515	0.05993413	0.063312409	0.052215795	0.032163393	0.029018924
0	0.234409586	0.068842131	0.060519703	0.078209817	0.037005428	0.040408722
0	0.243983227	0.013997031	0.013459952	0.015985668	0.007558162	0.0087494
0	0.574752736	0.307496452	0.342679416	0.338252565	0.421105715	0.47883331
0	0.194907359	0.065347896	0.065521043	0.056983113	0.035102528	0.03073089
1	0.493585415	0.824120398	0.84153248	0.803107943	0.880054404	0.869569509
0	0.457516112	0.337374744	0.293153913	0.30629515	0.454123054	0.385775848
1	0.251335149	0.999466389	0.99954097	0.999542992	0.998753909	0.999029
0	0.473878884	0.094992216	0.088481179	0.083223547	0.150219892	0.125463678
1	0.577964362	0.999955903	0.999966866	0.999962397	0.999966862	0.999975438
0	0.256317464	0.05496218	0.06119531	0.062543979	0.029473466	0.036943766
1	0.535795972	0.998243008	0.998031262	0.998491901	0.99876915	0.998858646
1	0.545595288	0.301163215	0.281810697	0.33157784	0.413970025	0.435998899
0	0.199068515	0.034726276	0.036558175	0.030121477	0.01860631	0.01672082
0	0.203296076	0.029965598	0.03328141	0.025968494	0.016064987	0.014882721
0	0.256317464	0.239324636	0.263624366	0.265764997	0.137225596	0.168387083
0	0.239163562	0.021103321	0.019277455	0.024093742	0.011343142	0.012741418
0	0.236778344	0.259218206	0.241287273	0.28706433	0.150049036	0.16525912
0	0.182820658	0.122983181	0.106718939	0.108208973	0.067161999	0.054119753
0	0.251335149	0.081831833	0.086568131	0.092817881	0.04412214	0.053560693
0	0.227402378	0.244178326	0.207660929	0.270972856	0.140329532	0.146544074
1	0.473878884	0.913094977	0.910122054	0.901563839	0.941858094	0.930695841
0	0.548854272	0.022662012	0.02071738	0.025870611	0.038645387	0.04223594
0	0.190812462	0.037796193	0.035716112	0.032802919	0.020247646	0.017102599
0	0.196979644	0.173618269	0.17956584	0.153918189	0.096686525	0.086976045
0	0.201173987	0.071973928	0.078107013	0.06282844	0.038714998	0.035524883
0	0.483725823	0.198713954	0.200980933	0.176816765	0.291199023	0.259867058
0	0.199068515	0.05383632	0.056837015	0.046855419	0.028865546	0.026021508
0	0.480441726	0.053734292	0.052365541	0.046765814	0.088231611	0.074797401
0	0.256317464	0.039756602	0.044217347	0.045316325	0.021296979	0.026711196
0	0.256317464	0.030660497	0.034057472	0.034978984	0.016435666	0.020614978
1	0.493585415	0.997992654	0.998300785	0.997713016	0.99859725	0.998489281
0	0.25381824	0.063818471	0.069233975	0.072546483	0.034271097	0.042284602
0	0.565080972	0.031710811	0.033361976	0.036173788	0.053389815	0.062883643
1	0.571534788	0.999098985	0.999263928	0.999227599	0.999360823	0.999503981
0	0.490297951	0.083000095	0.087808632	0.072580894	0.132601029	0.118358072
0	0.25381824	0.032837612	0.035509924	0.037455267	0.017597576	0.021731873
0	0.190812462	0.23172324	0.224591629	0.207183895	0.132396002	0.114808073
0	0.192851639	0.051711547	0.05037421	0.044989935	0.027719412	0.02384383
0	0.188789804	0.09883884	0.092123912	0.086645187	0.053548748	0.044988604
0	0.207590147	0.059010425	0.069262785	0.051403162	0.031662987	0.030384137
0	0.175091149	0.621494526	0.56091061	0.587930915	0.445732456	0.377536271
0	0.246417591	0.03751698	0.037430259	0.042773231	0.020098273	0.023690975
0	0.201173987	0.057855848	0.062744259	0.050387737	0.031037939	0.028431905
0	0.542332392	0.011124492	0.009546049	0.012705277	0.019391789	0.020514366
0	0.199068515	0.030055465	0.031608074	0.02604683	0.01611292	0.014466547
0	0.196979644	0.0568219	0.058435419	0.049478704	0.030478596	0.02706497
0	0.220544296	0.028571348	0.021007177	0.032601554	0.015321497	0.015198086
0	0.201173987	0.744641583	0.766945403	0.717225333	0.585500748	0.567787489
1	0.169464646	0.532567306	0.448061816	0.49733761	0.359769762	0.287433797
1	0.243983227	0.908891618	0.91045834	0.920287583	0.825166671	0.849356749
0	0.256317464	0.018071083	0.020006791	0.020635412	0.009728588	0.012193455
0	0.196979644	0.019439593	0.019819707	0.016809651	0.010457292	0.00921767
0	0.190812462	0.011429791	0.010668206	0.009863551	0.006188668	0.005186556
0	0.186783637	0.041183356	0.036895882	0.035764506	0.022061292	0.018073856
0	0.236778344	0.021655424	0.019247433	0.024723193	0.011637115	0.012868994
0	0.201173987	0.040517207	0.043868097	0.035181803	0.021704368	0.019832315
0	0.542332392	0.408209361	0.380104271	0.442786642	0.528417986	0.547410455
0	0.261364066	0.035460667	0.041612044	0.040437041	0.018998755	0.024581869
0	0.246417591	0.207524689	0.209946764	0.231465238	0.117270763	0.136861232
0	0.194907359	0.039845234	0.039774783	0.034594131	0.021344443	0.01860908
0	0.487011326	0.028661558	0.02931787	0.024832047	0.048452141	0.041946152
0	0.248868248	0.042571112	0.043684907	0.048510181	0.022805241	0.027303924
0	0.493585415	0.028304734	0.030579112	0.024521167	0.047872343	0.042721259
0	0.55210907	0.046262667	0.043816958	0.052695835	0.076563617	0.084860016
0	0.251335149	0.053786121	0.056783712	0.061213946	0.02883845	0.035057398
1	0.516597276	0.875603973	0.907017926	0.859779121	0.916220523	0.917552841
0	0.487011326	0.079549865	0.081995901	0.069525822	0.127473872	0.112094304
0	0.483725823	0.315157724	0.319428707	0.285208486	0.42967268	0.39235469
0	0.55535941	0.012141511	0.011659898	0.013866859	0.021113348	0.023775716
0	0.512836183	0.140779989	0.100346665	0.158454274	0.214822959	0.202695717
0	0.192851639	0.064795975	0.063269842	0.056496742	0.034802389	0.029999169
0	0.246417591	0.064435	0.064597748	0.073241927	0.03460615	0.040787224
0	0.209762145	0.035732113	0.04307964	0.030999742	0.019143842	0.018605684
0	0.25381824	0.033680862	0.036427462	0.038414044	0.018047862	0.022288186
0	0.186783637	0.053595902	0.048194513	0.046644278	0.028735785	0.023600441
0	0.25381824	0.0474448	0.051410062	0.054035354	0.025422299	0.031389997
0	0.203296076	0.026336885	0.029229489	0.022807364	0.014130558	0.013080842
0	0.256317464	0.052052852	0.057948169	0.059253005	0.027903416	0.034981167
0	0.447739998	0.231830476	0.183556314	0.207283008	0.332480948	0.263429891
0	0.207590147	0.097933774	0.114626583	0.085839771	0.053043822	0.051069463
0	0.450994596	0.157421726	0.124765885	0.139225686	0.237339015	0.184695095
0	0.55860502	0.317176718	0.321480472	0.348431436	0.431918626	0.470069002
0	0.568310779	0.069358107	0.075261527	0.07879106	0.112171093	0.132929752
0	0.25381824	0.299394642	0.321588114	0.329711743	0.1767978	0.212274427
0	0.246417591	0.410611254	0.416293853	0.445243117	0.257534236	0.2937204
0	0.196979644	0.055870407	0.057449869	0.048642414	0.029964189	0.026604457
0	0.542332392	0.04224787	0.036848079	0.048143487	0.070231374	0.074508414
1	0.565080972	0.162125318	0.171630549	0.181954416	0.243615866	0.278681379
0	0.207590147	0.088206317	0.103335387	0.07719669	0.047640407	0.045834144
0	0.194907359	0.082974941	0.083367035	0.07255861	0.044751769	0.039272155
0	0.186783637	0.042379954	0.037982625	0.036811515	0.022702733	0.018604085
0	0.196979644	0.06586088	0.067801653	0.057435243	0.035381596	0.031458743
0	0.5939187	0.050008115	0.067006328	0.056938541	0.082431214	0.11001311
0	0.50345	0.084626382	0.099171924	0.074021994	0.135008614	0.127466519
0	0.241565203	0.050652031	0.04802496	0.05766753	0.027148451	0.031033712
0	0.236778344	0.024167759	0.021507717	0.027586556	0.012975016	0.0143538
0	0.258832761	0.059910827	0.068495063	0.068135999	0.032150766	0.040907615
0	0.201173987	0.024677766	0.026635961	0.021363323	0.013246667	0.012066876
0	0.248868248	0.042321921	0.043427209	0.048227494	0.022671615	0.027143923
0	0.190812462	0.03993475	0.037760232	0.03467241	0.021392383	0.018077496
0	0.196979644	0.088307064	0.091080281	0.077286082	0.047696155	0.042527712
0	0.25381824	0.226720304	0.244789009	0.25220712	0.129238078	0.156761289
0	0.201173987	0.030806047	0.033299693	0.02670119	0.016513318	0.015062637
0	0.483725823	0.183049494	0.185041909	0.162504687	0.271091393	0.241101047
0	0.258832761	0.081276542	0.092867823	0.092194465	0.043816484	0.055647779
0	0.574752736	0.111597197	0.127263845	0.12609549	0.174120324	0.209322869
0	0.239163562	0.085793534	0.079783674	0.097262864	0.046306654	0.052123529
0	0.256317464	0.190306279	0.210574823	0.212762851	0.106731566	0.131873888
0	0.236778344	0.057038829	0.051338028	0.064891503	0.030595918	0.033917882
0	0.574752736	0.023685348	0.027001102	0.027036863	0.040327101	0.049761672
1	0.565080972	0.539478229	0.560394334	0.574604162	0.653226884	0.694980897
1	0.477159319	0.997309845	0.997371505	0.996933844	0.998130241	0.997817053
0	0.188789804	0.13995292	0.131252937	0.123454563	0.076903687	0.064976506
0	0.201173987	0.137025071	0.148629053	0.120818914	0.07521227	0.069444781
0	0.467325054	0.086155998	0.07606407	0.075378056	0.137267798	0.11112581
0	0.548854272	0.041590096	0.038290809	0.047397198	0.069189602	0.07559736
0	0.25381824	0.039898513	0.043194601	0.045477417	0.021372977	0.0263944
0	0.493585415	0.06830389	0.074114612	0.059589397	0.110574448	0.099762741
0	0.571534788	0.058213815	0.064823512	0.066219183	0.095157225	0.114687847
0	0.194907359	0.041161522	0.041100805	0.035745405	0.022049591	0.019228585
0	0.194907359	0.089439279	0.089919111	0.078290853	0.048322956	0.042440887
0	0.199068515	0.027781676	0.029199779	0.024065524	0.014900533	0.01337142
0	0.201173987	0.034524616	0.037345614	0.029945428	0.018498567	0.016885501
1	0.548854272	0.998012228	0.998007763	0.998293397	0.998610675	0.998790344
0	0.246417591	0.121299202	0.122253938	0.136882839	0.0662033	0.07780446
0	0.577964362	0.086119594	0.100909045	0.097628484	0.137214089	0.168492814
0	0.236778344	0.124683853	0.113804381	0.140639222	0.068131647	0.07548829
0	0.23005869	0.024115052	0.037127907	0.020873741	0.012946944	0.014463228
0	0.581169408	0.041225954	0.049707927	0.046984001	0.068612351	0.086777372
0	0.261364066	0.917496064	0.932538361	0.927913586	0.840009065	0.87522867
1	0.493585415	0.994859306	0.995609509	0.994136326	0.996468484	0.996180757
0	0.25381824	0.037713489	0.040816185	0.042996424	0.0202034	0.024950467
0	0.487011326	0.066745772	0.068718899	0.058215326	0.1082098	0.094826601
0	0.251335149	0.018415425	0.019293482	0.021028247	0.009911951	0.012039286
0	0.203296076	0.232718447	0.256511045	0.208103831	0.133026142	0.125476313
0	0.46405222	0.064446588	0.05510178	0.056188891	0.10470988	0.082834893
0	0.258832761	0.01168406	0.013258157	0.013344405	0.006324406	0.008043608
0	0.18086378	0.100985402	0.084962843	0.088556249	0.054747798	0.043295551
1	0.450994596	0.614880469	0.553935574	0.581113974	0.718482792	0.652334924
1	0.55860502	0.470185518	0.476567702	0.505635817	0.58926698	0.626699647
0	0.23005869	0.034785914	0.053413494	0.030173543	0.018638175	0.020842454
0	0.186783637	0.521629972	0.500289994	0.486352202	0.349917437	0.308337805
0	0.196979644	0.051393276	0.052813678	0.044710608	0.027547862	0.024442515
0	0.203296076	0.089823814	0.100019598	0.078632181	0.048535966	0.045304844
0	0.483725823	0.062481119	0.062621966	0.054457688	0.101707818	0.087739941
0	0.223143635	0.053650656	0.075692468	0.046692363	0.028765336	0.030738536
1	0.261364066	0.997336435	0.997922445	0.99771183	0.993985096	0.995563397
1	0.188789804	0.897929178	0.894347111	0.884608951	0.806653755	0.779964942
1	0.56184563	0.609626715	0.623545525	0.643056348	0.714071604	0.748553352
1	0.209762145	0.999166394	0.999374678	0.999051539	0.998070693	0.998106682
0	0.506737977	0.240992614	0.282246236	0.21576218	0.343620813	0.333642077
1	0.306765575	0.998180838	0.999124382	0.998438432	0.995857438	0.997672237
1	0.600247317	0.993741739	0.99595595	0.994613166	0.995715449	0.997089185
1	0.46078248	0.31640574	0.279271533	0.286389519	0.431061557	0.367460677
0	0.295691946	0.039958419	0.06630637	0.045545418	0.021405059	0.03383948
1	0.46405222	0.687813039	0.65799519	0.656996913	0.777786504	0.733083423
0	0.261364066	0.067596518	0.079309865	0.076806311	0.036326549	0.046898912
1	0.274258217	0.954235797	0.967756595	0.960256539	0.90677241	0.933827238
0	0.457516112	0.348873337	0.303933145	0.317260527	0.466554096	0.397755437
1	0.473878884	0.085213842	0.079236223	0.074542727	0.135876874	0.113114311
0	0.480441726	0.201516866	0.199292466	0.179384368	0.294756666	0.260125372
1	0.577964362	0.992013083	0.993701368	0.993120678	0.99455454	0.99586015
1	0.196979644	0.266668591	0.275724639	0.23964091	0.154921775	0.140576428
1	0.192851639	0.933043821	0.934409077	0.923973094	0.867562962	0.852026012
1	0.487011326	0.608181586	0.6221072	0.574222645	0.712854809	0.684941734
1	0.243983227	0.025815705	0.024972387	0.029463895	0.013852869	0.016065674
1	0.473878884	0.124422844	0.116432445	0.109499496	0.192206572	0.162038596
1	0.487011326	0.822776583	0.832565271	0.801639708	0.879094088	0.864856029
1	0.229721574	0.113605373	0.095896278	0.128330722	0.061841055	0.065551664
0	0.205434793	0.314791787	0.350456553	0.284862267	0.187366735	0.179980207
1	0.477159319	0.999827976	0.999836022	0.999804785	0.999874055	0.999854772
0	0.196979644	0.048270875	0.049581631	0.041971707	0.025866589	0.022939468
1	0.542332392	0.578047641	0.550620826	0.612409244	0.687138214	0.703987617
0	0.298438575	0.039512514	0.067330467	0.045039231	0.021166274	0.033983537
1	0.500161724	0.236889871	0.266482804	0.211962563	0.338647099	0.321733217
1	0.473878884	0.981284458	0.980866859	0.978646562	0.987403094	0.984954346
0	0.500161724	0.044974535	0.05140362	0.039083092	0.074536821	0.068868981
0	0.186783637	0.055974971	0.050366265	0.048734306	0.030020704	0.024666666
1	0.536269542	0.280718299	0.384328519	0.252780291	0.390594753	0.414547095
0	0.584367617	0.038532152	0.047724886	0.043926136	0.064330161	0.082634673
0	0.207590147	0.012048502	0.014060605	0.01039931	0.006518914	0.006202306
0	0.194907359	0.028879304	0.028744177	0.025021774	0.015485689	0.013470341
1	0.55860502	0.694187072	0.701360623	0.723785843	0.782806027	0.809007949
0	0.178923262	0.058757488	0.047530381	0.05118068	0.031526016	0.024357339
1	0.477159319	0.958031105	0.957961509	0.952210402	0.971969093	0.967008921
0	0.239163562	0.030093674	0.027599251	0.034334061	0.0161333	0.018141155
0	0.22281372	0.212318087	0.171045104	0.236655421	0.120237291	0.122146406
0	0.597087049	0.436154474	0.526517788	0.471262911	0.556306683	0.639607192
0	0.487011326	0.036880414	0.037802475	0.032002749	0.061693975	0.053570862
1	0.477159319	0.719877376	0.715561855	0.690859788	0.802786226	0.773060478
1	0.483725823	0.870636119	0.875484962	0.854274906	0.912781515	0.900807029
0	0.205434793	0.04630746	0.052930273	0.040250792	0.024810944	0.023408069
1	0.188789804	0.892327604	0.888520384	0.878364473	0.797359507	0.769705118
1	0.236778344	0.745030985	0.730212852	0.771405961	0.585988374	0.615812366
1	0.574752736	0.264740161	0.296737928	0.29295502	0.37195439	0.427687962
1	0.216378019	0.495410131	0.57206969	0.460155103	0.326881459	0.334362012
1	0.457516112	0.967530527	0.961794198	0.96299265	0.978276573	0.971944272
1	0.232396828	0.242672232	0.344805767	0.217318967	0.139364694	0.157022719
0	0.266474426	0.046161372	0.057157218	0.052581034	0.024732445	0.032985116
0	0.574752736	0.269701762	0.302100726	0.29824	0.377778395	0.433810621
0	0.500161724	0.322828475	0.359003126	0.292474092	0.438179936	0.419929962
0	0.199068515	0.070999257	0.075064208	0.061967887	0.038182534	0.034498414
1	0.271647959	0.640135664	0.708877604	0.67240591	0.465204506	0.55119331
0	0.203296076	0.10757607	0.119711056	0.09443127	0.058442733	0.054637611
0	0.182820658	0.135213616	0.117649937	0.119189343	0.074168043	0.059880857
0	0.225099753	0.175446213	0.143239117	0.196548087	0.097778885	0.100706084
0	0.487011326	0.854266853	0.862854133	0.836192411	0.901375348	0.889536946
0	0.50345	0.826984519	0.855002407	0.806239108	0.882098276	0.877018707
0	0.225099753	0.337811909	0.287745664	0.370035586	0.203514801	0.209542299
0	0.263911311	0.020132396	0.024227941	0.022986615	0.010826174	0.014226328
0	0.203296076	0.513776973	0.548632945	0.478485627	0.342932955	0.329247709
1	0.542332392	0.996729517	0.99651706	0.99718922	0.997734995	0.997959345
0	0.516597276	0.096981673	0.12538555	0.084992728	0.153113223	0.152877184
1	0.584367617	0.120550755	0.147714757	0.136051708	0.18677968	0.232323289
0	0.194907359	0.207163288	0.209578995	0.184562926	0.117047682	0.104132322
1	0.52924723	0.264615693	0.221225285	0.292822343	0.371807869	0.374090793
1	0.500161724	0.99780507	0.998242304	0.997498984	0.998468705	0.998401777
1	0.55210907	0.702688295	0.698060872	0.731795731	0.789461821	0.810233332
0	0.483725823	0.080506957	0.080866514	0.070372988	0.128898799	0.111785869
1	0.480441726	0.609771033	0.610355284	0.575856568	0.714193038	0.679467839
1	0.279525283	0.844314056	0.890835601	0.862442375	0.721908358	0.794412813
1	0.525968937	0.872795531	0.843919048	0.888087185	0.91427764	0.914860139
0	0.201173987	0.572326781	0.599955367	0.53755974	0.396863271	0.378783816
1	0.234409586	0.889067118	0.879265431	0.902644319	0.791999745	0.810024702
0	0.500161724	0.160933922	0.182672561	0.142406011	0.242029532	0.227884371
0	0.182820658	0.970966239	0.967662741	0.966898422	0.93924417	0.92646987
1	0.577964362	0.210475266	0.24269761	0.234660897	0.306047031	0.360870387
1	0.239163562	0.995892442	0.995856404	0.996468011	0.990817252	0.992169875
0	0.55535941	0.264736846	0.262659851	0.292951486	0.371950487	0.404490997
1	0.287540855	0.999841478	0.999909129	0.999864524	0.999620911	0.999764948
1	0.241565203	0.999978929	0.999980289	0.999982055	0.999947613	0.999957151
0	0.182820658	0.416818246	0.381903043	0.382783507	0.262362692	0.221663197
1	0.54606733	0.999172346	0.999557416	0.999058323	0.999411921	0.999510926
1	0.480441726	0.127946693	0.125870073	0.11266054	0.197120739	0.170821595
0	0.241565203	0.079907742	0.076191328	0.090657332	0.043063593	0.049216634
0	0.246417591	0.059240879	0.059346512	0.067379379	0.031787804	0.037470119
0	0.232396828	0.205509591	0.297758839	0.183045402	0.116027943	0.131067208
0	0.490297951	0.517894597	0.538760313	0.48260819	0.63373685	0.60582176
0	0.234751484	0.224204973	0.327854815	0.200242571	0.127656515	0.145993568
0	0.510025372	0.044032708	0.054527652	0.038258302	0.073052011	0.070549355
1	0.480441726	0.604233408	0.604770856	0.57016718	0.709522869	0.674465341
0	0.519881219	0.138605576	0.18149508	0.122241411	0.211844731	0.214521413
1	0.490297951	0.999920986	0.999933188	0.999910453	0.999941283	0.999936696
1	0.581169408	0.64052655	0.691471035	0.672780301	0.739740309	0.788578407
1	0.493585415	0.183288327	0.198404259	0.162722426	0.271400883	0.250238707
1	0.284853799	0.96760332	0.979709559	0.971933968	0.932598937	0.955417243
1	0.232057319	0.794104911	0.771944632	0.816723877	0.650138576	0.671175894
1	0.236778344	0.999995832	0.999995934	0.99999646	0.99998931	0.999991041
1	0.46405222	0.980193991	0.977992277	0.977403753	0.986678847	0.983322292
1	0.55860502	0.97205961	0.973604742	0.975815616	0.981281152	0.984224707
0	0.239163562	0.139372793	0.130698477	0.156900027	0.076568189	0.086042064
0	0.178923262	0.244000967	0.207501396	0.218551051	0.140215833	0.111920712
1	0.548854272	0.498914614	0.484416337	0.534395382	0.616279846	0.641924521
0	0.470600702	0.478465663	0.456819644	0.443328314	0.597126904	0.544581506
1	0.493585415	0.536541263	0.564404187	0.501337464	0.65059695	0.627012996
1	0.590742514	0.997406274	0.998192901	0.997771949	0.998196053	0.998720846
1	0.239163562	0.716386996	0.706187466	0.744662306	0.550953856	0.585203522
1	0.487011326	0.880628468	0.888071264	0.865353865	0.919688343	0.909915263
1	0.239163562	0.996703414	0.996681018	0.997166737	0.992591753	0.993691049
1	0.500161724	0.796099694	0.823762136	0.772608204	0.859847011	0.851853997
0	0.483725823	0.173992098	0.175826925	0.154258099	0.259286491	0.230139161
1	0.526443671	0.926394475	0.950204161	0.916490218	0.950830468	0.953909734
1	0.237122627	0.963197328	0.979300027	0.958071169	0.923985252	0.936430612
1	0.22281372	0.596746888	0.534932727	0.630589716	0.420699416	0.426996149
1	0.568310779	0.898634972	0.909949673	0.911172147	0.932033267	0.944478412
1	0.581169408	0.226734726	0.266264942	0.252222661	0.326233598	0.386549414
1	0.493585415	0.987591813	0.989307388	0.985840057	0.991599499	0.990881712
1	0.545595288	0.929783773	0.925554964	0.938770509	0.953107957	0.957623054
1	0.477159319	0.610516784	0.604381146	0.57662344	0.714820302	0.676668523
1	0.46405222	0.999999596	0.999999591	0.999999546	0.999999668	0.999999603
0	0.220871805	0.025261253	0.03487876	0.021871077	0.013557484	0.014226605
0	0.574752736	0.105866616	0.120781903	0.119710073	0.16593516	0.199839734
1	0.279525283	0.865629947	0.906618117	0.881654952	0.754511805	0.820744879
1	0.480441726	0.962344207	0.963328097	0.957102838	0.974834276	0.970834609
1	0.529721617	0.991869899	0.994876362	0.990723155	0.994458556	0.99495473
1	0.548854272	0.991600553	0.991472833	0.992764315	0.994278063	0.994981984
1	0.609677228	0.46210609	0.580515342	0.497505367	0.581538249	0.677149386
0	0.241565203	0.366608108	0.35859792	0.399971573	0.224326946	0.251266791
1	0.227737096	0.976648445	0.985468813	0.973364819	0.950619343	0.956405043
0	0.234409586	0.097233765	0.086060106	0.110071478	0.052653554	0.057504222
0	0.496873435	0.061187909	0.068141013	0.053319173	0.099727415	0.091134277
1	0.565080972	0.970048716	0.973196164	0.974064739	0.979947217	0.983612419
0	0.234409586	0.423491952	0.395171782	0.458387836	0.267595618	0.288078107
0	0.619025879	0.436773999	0.57596221	0.471891644	0.556916383	0.665418305
0	0.587558736	0.135113707	0.169031388	0.152192106	0.207044098	0.259131874
1	0.496873435	0.952080362	0.959122636	0.945469062	0.968010988	0.96566475
1	0.243983227	0.996456296	0.996625138	0.996953868	0.992049858	0.993437546
1	0.483725823	0.983500443	0.984496838	0.981172944	0.988875777	0.98732859
1	0.516597276	0.535714381	0.611401821	0.500504824	0.649855265	0.651931514
1	0.568310779	0.414425987	0.440907863	0.449141079	0.534688385	0.584875448
0	0.506737977	0.312066049	0.360456707	0.282284527	0.426224022	0.415764402
1	0.539538962	0.98242764	0.989708459	0.979949738	0.988162651	0.98967725
1	0.500161724	0.767413415	0.797736765	0.741634125	0.838744708	0.829676691
1	0.483725823	0.960313731	0.96236569	0.954798976	0.973485768	0.969741473
0	0.584367617	0.943585467	0.956669333	0.950917718	0.962347943	0.97177718
1	0.496873435	0.914542198	0.926298609	0.903185476	0.942837313	0.938597137
1	0.506737977	0.606983312	0.659871825	0.572991329	0.711844739	0.704142605
0	0.282181908	0.370605025	0.471859335	0.404107245	0.227271554	0.305693385
1	0.55535941	0.89301949	0.894677182	0.906169935	0.928196967	0.9376666
1	0.571534788	0.907617134	0.920186877	0.91915639	0.938145053	0.950311236
0	0.454253392	0.335665966	0.285762935	0.304668635	0.452262873	0.380233191
1	0.506737977	0.915535694	0.932686915	0.904299077	0.943509116	0.941983654
1	0.241565203	0.900304657	0.899399931	0.912657911	0.810628574	0.83417904
1	0.510025372	0.31863365	0.374145145	0.288498885	0.433536312	0.426952624
1	0.234409586	0.18197368	0.163706264	0.203679075	0.101695462	0.110866489
1	0.186783637	0.658280418	0.63999121	0.626079886	0.484692821	0.438532264
1	0.243983227	0.976767314	0.977481604	0.979909931	0.950859363	0.958795559
1	0.483725823	0.330813119	0.335335422	0.300053664	0.446961726	0.409299464
1	0.615919074	0.324213608	0.448555595	0.355813095	0.439708703	0.549438965
1	0.496873435	0.812410016	0.834576285	0.790332075	0.871656539	0.862409413
1	0.55210907	0.74450475	0.740648191	0.770916587	0.821574647	0.839950717
1	0.480441726	0.121413004	0.119371488	0.106802063	0.187990629	0.162625165
1	0.225099753	0.796553966	0.759485066	0.818969039	0.653487647	0.663871394
0	0.444489872	0.241443984	0.187406653	0.216180469	0.344166564	0.27058027
1	0.500161724	0.522660954	0.564456112	0.487386265	0.638073545	0.621599168
1	0.246417591	0.999999994	0.999999995	0.999999995	0.999999983	0.999999987
0	0.513311899	0.892353167	0.917931489	0.878392949	0.927740957	0.927896678
0	0.261364066	0.087768513	0.10282645	0.099476961	0.047398207	0.061063752
0	0.581169408	0.311538857	0.359885461	0.342506614	0.425634813	0.491438034
1	0.209762145	0.957579514	0.966717858	0.951698458	0.913148167	0.913190389
1	0.577964362	0.996761062	0.997468905	0.99721639	0.997756446	0.998302789
1	0.600247317	0.742825994	0.812095621	0.769354936	0.820304939	0.868513908
1	0.55210907	0.987297512	0.987412992	0.989043138	0.991403306	0.992562154
0	0.487011326	0.088360081	0.091135285	0.077333124	0.140514196	0.123841939
0	0.192851639	0.060976757	0.059502334	0.053133322	0.032728595	0.028195025
0	0.565080972	0.64955211	0.669450962	0.681413497	0.747114968	0.781709763
1	0.243983227	0.075641853	0.073982557	0.085863141	0.040722215	0.047256127
1	0.574752736	0.251089714	0.281941136	0.278376093	0.355761732	0.410575789
0	0.266474426	0.030327451	0.037558997	0.034600059	0.016258	0.021703164
0	0.603399261	0.069058489	0.099493417	0.078453553	0.111717579	0.15383466
1	0.467325054	0.728624143	0.707256895	0.700150939	0.809499305	0.772256352
1	0.18086378	0.9744406	0.970763029	0.970851293	0.946176855	0.933819124
0	0.568310779	0.139098265	0.150867126	0.156596739	0.2125203	0.247354071
0	0.201173987	0.270263977	0.290930972	0.242998403	0.157287229	0.146709805
1	0.256317464	0.655082682	0.687130438	0.686692768	0.481218919	0.543530399
0	0.55210907	0.443765961	0.435935305	0.478979824	0.56377222	0.594190416
1	0.470600702	0.992627522	0.992311749	0.991588141	0.994966713	0.993909733
0	0.241565203	0.789128228	0.786128543	0.812156719	0.643378156	0.678618559
1	0.577964362	0.32308253	0.365793454	0.354627602	0.438460504	0.500588193
0	0.55535941	0.039638695	0.038508354	0.045182477	0.06609172	0.074381099
1	0.236778344	0.997525148	0.997443777	0.997874271	0.994402061	0.99516433
0	0.176999065	0.419993984	0.365178614	0.385876805	0.264847437	0.215703968
1	0.606542643	0.513387007	0.623385373	0.548794371	0.629618304	0.716512055
0	0.188789804	0.253751476	0.241157504	0.227606418	0.146498236	0.12561503
0	0.50345	0.093903502	0.109952346	0.082255811	0.148633028	0.140517057
1	0.490297951	0.151975645	0.160907348	0.134300474	0.230023904	0.208343281
1	0.171323985	0.369175999	0.298915665	0.336708459	0.226217164	0.175306768
1	0.188789804	0.804429946	0.797204572	0.781650166	0.664358998	0.626287311
0	0.480441726	0.908637925	0.910206338	0.896573662	0.938837779	0.929244776
1	0.55210907	0.183341062	0.176969036	0.205171204	0.271469205	0.29562825
0	0.516597276	0.175006912	0.221728978	0.155181018	0.260615777	0.260870246
0	0.473878884	0.085653467	0.079651389	0.074932475	0.136526141	0.113671735
1	0.522688404	0.867757441	0.834026273	0.883566092	0.910783996	0.910077479
0	0.516597276	0.146633428	0.187214687	0.129476588	0.22279814	0.222858347
1	0.542332392	0.999846925	0.999841365	0.999869187	0.999887678	0.999900246
1	0.565080972	0.314935244	0.331588772	0.346077018	0.429424894	0.475454977
0	0.590742514	0.132422032	0.169703449	0.149213854	0.203328365	0.257794381
1	0.487011326	0.10238602	0.105688583	0.089803845	0.160931516	0.14232934
