# Supplementary material for: Alzheimer’s disease biological PET staging using plasma p217+tau
Source: Commun Med (Lond). 2025 Feb 27;5:53. doi: 10.1038/s43856-025-00768-z (PMC11868538; doi:10.1038/s43856-025-00768-z)
Supplement: Supplementary file 4 — Supplementary_Data_1 to 3 [file 43856_2025_768_MOESM4_ESM.zip › Supplementary_Data_2c.csv]

Binary Biological PET Stage (all participants)	base_model	pT217	pT217 + age	pT217 + sex	pT217 + APOE	full model
0	0.072558501	0.057993968	0.02813723	0.049661489	0.062986523	0.02652248
0	0.005091667	0.007615672	0.000220983	0.006302726	0.006848982	0.000166998
0	0.007427743	0.444434863	0.047386091	0.412340639	0.410717697	0.036957393
0	0.017930775	0.083855286	0.007845887	0.095032803	0.090641569	0.009249226
0	0.008980682	0.01508149	0.001006876	0.016880782	0.013512035	0.00097345
0	0.02586853	0.048756369	0.012583672	0.041598841	0.043502593	0.009749521
0	0.029259262	0.008841457	0.002310696	0.007332741	0.007944454	0.001776617
0	0.00959927	0.046303782	0.001838886	0.052360293	0.050419376	0.002152574
0	0.064483317	0.116342483	0.052690816	0.101403665	0.125132825	0.04981759
0	0.005775206	0.108592399	0.004881834	0.094457247	0.097045928	0.003735657
0	0.017836923	0.006723974	0.000922869	0.005555026	0.006051528	0.000705334
0	0.020302747	0.022722525	0.002144979	0.025542541	0.024915472	0.002521354
0	0.014817255	0.010406817	0.001261136	0.011599769	0.009342353	0.001223236
0	0.014817255	0.01423072	0.001766163	0.015918341	0.012753593	0.001715123
0	0.037378971	0.024599268	0.009483613	0.020725193	0.021989975	0.007348661
0	0.05725136	0.019733723	0.006400466	0.016565835	0.021664932	0.005986832
0	0.016784394	0.018620027	0.002759777	0.020888556	0.016665169	0.002685913
0	0.050786452	0.030282281	0.008715656	0.025604736	0.033117107	0.008157421
0	0.026003522	0.031987891	0.004254607	0.036071546	0.034963918	0.005017348
0	0.039874925	0.02866132	0.006018028	0.024210767	0.03136077	0.005617452
0	0.042429632	0.018358472	0.004337569	0.020592085	0.020167547	0.005127978
0	0.005430484	0.145564266	0.006962191	0.164589007	0.130409443	0.006761194
0	0.026003522	0.013757788	0.001702978	0.015383558	0.01514958	0.002002799
0	0.09156079	0.010261223	0.005905228	0.008528563	0.011325446	0.005535388
0	0.050667417	0.317700039	0.254409599	0.352937864	0.289343299	0.253480769
0	0.035298722	0.159193109	0.036116378	0.140180588	0.17025407	0.033968115
0	0.014817255	0.011491748	0.00140301	0.012823681	0.010310654	0.001361358
0	0.031155914	0.008960515	0.002739709	0.009970255	0.008050814	0.002674497
0	0.060848785	0.019854955	0.007525181	0.022288767	0.021796877	0.00892458
0	0.037378971	0.012371049	0.0045244	0.010310489	0.011095146	0.003492875
0	0.016784394	0.011308334	0.001611955	0.012616687	0.010146986	0.001565827
0	0.029259262	0.015943807	0.004353179	0.01333942	0.014280623	0.003355993
0	0.086541248	0.011266085	0.006525789	0.012569011	0.012425497	0.007751118
0	0.033079344	0.008876612	0.002712235	0.007362316	0.00797586	0.002087986
0	0.053728601	0.008795774	0.005008308	0.007294312	0.007903642	0.003875366
0	0.016784394	0.006430049	0.000879741	0.007126369	0.00578855	0.000852747
0	0.039874925	0.009522511	0.001831322	0.007906015	0.01051616	0.001701866
0	0.014853384	0.070809522	0.004736513	0.060910385	0.076714702	0.004395599
0	0.016784394	0.009015283	0.001263715	0.010031913	0.008099738	0.001226499
0	0.031230619	0.124248111	0.023026625	0.108511155	0.13348794	0.021592337
0	0.031155914	0.014231805	0.004501155	0.015919569	0.012754561	0.004401799
0	0.024353819	0.016733603	0.003924748	0.018751094	0.014984455	0.00383154
0	0.045016713	0.020267487	0.004826973	0.017021227	0.022245802	0.00450461
0	0.039780392	0.041823689	0.019680359	0.047261941	0.037326076	0.019374046
0	0.017836923	0.02225493	0.003348019	0.018718855	0.019902549	0.002571814
0	0.024353819	0.014333213	0.003321639	0.016034261	0.012844972	0.003240823
0	0.047641386	0.012189058	0.006078006	0.01015657	0.010932797	0.004704526
0	0.072558501	0.033110808	0.015268071	0.028041104	0.036179122	0.014350135
0	0.081556773	0.109177585	0.065821144	0.094981007	0.117548026	0.062398985
0	0.05400092	0.017652208	0.005675535	0.019791712	0.019398121	0.006722587
0	0.09156079	0.068770517	0.045839579	0.059115939	0.074533714	0.043378169
0	0.031155914	0.009687468	0.002978571	0.010788978	0.008700089	0.002908536
0	0.064483317	0.023771919	0.00913932	0.020016668	0.026055631	0.008566032
0	0.042429632	0.018265925	0.004313962	0.020487193	0.020066742	0.005099994
0	0.053728601	0.024572141	0.015056529	0.020701954	0.021965822	0.011721967
0	0.06816197	0.0095411	0.007454098	0.007921671	0.00856938	0.005786166
0	0.014817255	0.016778402	0.002109731	0.018801833	0.015024375	0.002050051
0	0.05725136	0.023603375	0.007766711	0.019872391	0.025872547	0.007270325
0	0.044910561	0.007217228	0.003469438	0.008009915	0.006492713	0.003395936
0	0.017930775	0.032650184	0.002726422	0.036824779	0.035680705	0.003205206
0	0.01226755	0.016245696	0.001491115	0.013595946	0.014549665	0.001139595
0	0.003487721	0.047316204	0.001008731	0.040345524	0.042219206	0.00076508
0	0.027551625	0.008075969	0.002097037	0.008975002	0.007260441	0.002043931
0	0.081556773	0.017257596	0.008824986	0.014456419	0.018968083	0.00828033
0	0.031155914	0.008553732	0.002606696	0.009512422	0.007687388	0.002544201
0	0.064483317	0.009009211	0.003220564	0.007473884	0.009953505	0.003006443
0	0.047641386	0.014752866	0.007458084	0.012328292	0.013219093	0.005778673
0	0.060544144	0.033611926	0.024579203	0.02847325	0.030013753	0.019221075
0	0.09156079	0.099924395	0.069032058	0.086713546	0.107734433	0.065503149
0	0.020196735	0.030843739	0.005580962	0.026087959	0.027549295	0.00429957
0	0.020196735	0.01732186	0.002983033	0.014511098	0.015508619	0.002291735
0	0.011539799	0.086865957	0.009541991	0.098445449	0.077546666	0.009311335
0	0.033079344	0.014694384	0.004658671	0.012278677	0.013166959	0.003594808
0	0.042213061	0.010063734	0.004237117	0.008362056	0.00903606	0.003272131
0	0.039780392	0.015170295	0.006579616	0.016981271	0.013591194	0.006451058
0	0.05725136	0.019148387	0.006195872	0.016066712	0.021027749	0.005794727
0	0.037378971	0.009772463	0.003513676	0.008116577	0.008775987	0.00270957
0	0.022861481	0.005560342	0.001029218	0.004581588	0.005010023	0.000787901
0	0.039874925	0.046241213	0.01016833	0.039410674	0.050351991	0.00951147
0	0.01226755	0.026003982	0.002484291	0.021929277	0.023240628	0.001902461
0	0.05725136	0.338081173	0.167674264	0.308165268	0.354790497	0.160106725
0	0.114922916	0.033581341	0.028592352	0.028446871	0.036688169	0.027018269
0	0.022861481	0.016544293	0.003317558	0.013849761	0.01481576	0.002551442
0	0.019007652	0.039403358	0.007299695	0.044507719	0.035170506	0.007133592
0	0.05400092	0.03590457	0.012248715	0.040526757	0.039200231	0.014529391
0	0.021518956	0.013632504	0.002692861	0.015241917	0.012220201	0.002623774
0	0.006549903	0.02912112	0.001288286	0.024606007	0.026015726	0.000981016
0	0.010180965	0.01071377	0.000814359	0.011945918	0.009616351	0.000787221
0	0.064334354	0.020333924	0.016721017	0.022832021	0.018191786	0.01649046
0	0.014853384	0.06274764	0.004128955	0.053825736	0.068084409	0.00382977
0	0.05400092	0.193187281	0.082506472	0.217596785	0.205775815	0.097193543
0	0.005091667	0.388622193	0.023781731	0.357285927	0.356774006	0.018369022
0	0.086541248	0.015568608	0.00922633	0.017432058	0.017126337	0.010966319
0	0.019007652	0.008799402	0.001439373	0.009788896	0.007906883	0.001398482
0	0.031230619	0.013423758	0.001938622	0.011201557	0.014784681	0.001799742
0	0.029259262	0.02466454	0.006974491	0.020781112	0.022048091	0.005388925
0	0.003074086	0.020138896	0.000337433	0.016911495	0.018018084	0.000254756
0	0.037378971	0.022535406	0.008626884	0.018958678	0.020152305	0.006681289
1	0.050786452	0.573081441	0.325242591	0.54238298	0.589478654	0.313761651
0	0.002890126	0.207357003	0.00503915	0.23324212	0.186744157	0.00487296
0	0.019007652	0.027819903	0.004986762	0.031332805	0.024857307	0.00486656
0	0.044910561	0.065306235	0.037289826	0.073974578	0.058265284	0.036822545
0	0.050786452	0.008437744	0.002197827	0.006993243	0.009326769	0.002046322
0	0.037571713	0.412976856	0.150536106	0.453092625	0.43045498	0.175098015
0	0.011539799	0.045772577	0.004625906	0.051755785	0.040843806	0.00450215
0	0.086119772	0.009277015	0.009864018	0.007699292	0.008333524	0.007677848
0	0.042213061	0.041435372	0.019481425	0.035238528	0.036980213	0.015177264
0	0.047884414	0.042051067	0.012476848	0.047520693	0.045836162	0.014791356
0	0.016784394	0.012077229	0.001730125	0.01348465	0.010833032	0.001681035
0	0.03521464	0.011676469	0.004252425	0.013032185	0.010475478	0.004160259
0	0.031230619	0.015400863	0.002248102	0.012878279	0.016943317	0.002088174
0	0.035298722	0.021607277	0.003789151	0.018165305	0.023703128	0.003528545
0	0.013900966	0.057873088	0.007021323	0.04955573	0.051631263	0.005405434
0	0.064334354	0.012711222	0.010124039	0.014200737	0.011398578	0.009966032
0	0.029259262	0.013694356	0.003695859	0.011430802	0.012275354	0.002847189
0	0.047641386	0.00595096	0.002823251	0.004908051	0.005359765	0.002177813
0	0.159568045	0.033470255	0.044780678	0.028351063	0.036567998	0.042495005
0	0.050667417	0.013315164	0.007803694	0.014883201	0.011937214	0.007665294
0	0.121676459	0.103232821	0.109685182	0.116966895	0.111245609	0.129138525
0	0.033250682	0.035801808	0.006570116	0.040409846	0.039089163	0.007765907
1	0.06816197	0.709347974	0.73129692	0.684681475	0.678519541	0.682820417
0	0.060848785	0.016329458	0.006096686	0.018293419	0.017956232	0.007227076
1	0.177293979	0.896924201	0.951670334	0.887246397	0.901893162	0.95012369
0	0.086119772	0.012136651	0.01312785	0.010112254	0.010886044	0.010235983
0	0.039874925	0.570547767	0.258548227	0.539780535	0.586988861	0.248114412
0	0.05725136	0.032980402	0.01116571	0.027928671	0.036038026	0.010467587
0	0.064334354	0.009525768	0.007441319	0.010606807	0.008555688	0.007317011
0	0.081371799	0.008820144	0.009347941	0.009812242	0.007925413	0.009210588
0	0.086119772	0.028231069	0.032185406	0.023841051	0.025223353	0.025281182
0	0.037378971	0.007353228	0.002591318	0.006082518	0.006614329	0.00199575
0	0.033079344	0.029757087	0.009984175	0.025152904	0.026581897	0.007734087
0	0.024353819	0.018878913	0.004470532	0.021182034	0.016895788	0.004366399
0	0.06816197	0.015042722	0.012118262	0.012574255	0.013477477	0.00943253
0	0.020196735	0.028603761	0.005140112	0.024161299	0.025555144	0.003958401
1	0.060848785	0.148027941	0.069534158	0.167346679	0.158535618	0.082116427
0	0.064483317	0.007629336	0.002695553	0.006314195	0.008439565	0.002514691
0	0.039780392	0.009957967	0.004189446	0.011093791	0.008941626	0.004100936
0	0.057118083	0.023099967	0.016434659	0.025971036	0.020655016	0.016197213
0	0.072392327	0.01402782	0.013125955	0.015688885	0.012572689	0.012941234
0	0.086541248	0.025086794	0.015395847	0.028227322	0.027483443	0.018310298
0	0.064334354	0.012003599	0.009523603	0.01340151	0.010767345	0.009372882
0	0.077039161	0.011991485	0.005972533	0.013387831	0.013219067	0.007088207
0	0.086119772	0.010225869	0.010940857	0.008498751	0.009180815	0.00852116
0	0.086119772	0.008926135	0.009467521	0.007403981	0.008020101	0.007367518
1	0.121676459	0.553803275	0.607705616	0.595512299	0.570513729	0.652910939
0	0.076660078	0.01314666	0.012249171	0.010966887	0.01178694	0.00954087
0	0.114922916	0.009084299	0.00707397	0.007537074	0.010035829	0.006643699
1	0.143305654	0.651349789	0.736802737	0.623565683	0.666000961	0.728745217
0	0.108775975	0.015159855	0.012219052	0.016969458	0.01668033	0.014546933
0	0.076660078	0.00925138	0.008423366	0.00767771	0.008310627	0.006546764
0	0.039780392	0.02764655	0.012559629	0.031135783	0.024702977	0.012343355
0	0.044910561	0.011749288	0.005843421	0.013114387	0.01054045	0.005730297
0	0.03521464	0.016693317	0.006242964	0.018705468	0.014948557	0.006116086
0	0.102427287	0.012606002	0.01859353	0.014081869	0.011304726	0.018388735
0	0.014817255	0.063187146	0.00905052	0.071565796	0.05637337	0.008840776
0	0.053728601	0.009919317	0.005695077	0.008240329	0.008907117	0.004409443
0	0.072392327	0.012473532	0.011581971	0.013932228	0.011186563	0.011413746
0	0.050786452	0.005289053	0.001333327	0.004355053	0.00586651	0.001239181
0	0.064334354	0.008833913	0.006866161	0.009827741	0.007937715	0.006749504
0	0.057118083	0.012353976	0.008411009	0.013797189	0.011079916	0.008269123
0	0.013900966	0.008604066	0.00087947	0.007133079	0.007732362	0.000671221
0	0.072392327	0.082899172	0.086956127	0.093948694	0.073994275	0.086362224
0	0.010180965	0.053016393	0.004663659	0.059998436	0.047299929	0.00453625
0	0.047641386	0.144725436	0.090357345	0.127020026	0.129649772	0.071950773
0	0.086119772	0.006787318	0.007073412	0.005608094	0.006108194	0.005495901
0	0.057118083	0.00704782	0.004618624	0.007819673	0.006341207	0.004530932
0	0.039780392	0.005363004	0.0021615	0.005930683	0.004833284	0.002110867
0	0.031155914	0.010417213	0.00321977	0.011611491	0.009351634	0.003144935
0	0.033079344	0.007452078	0.002248961	0.006165446	0.006702717	0.001730025
0	0.072392327	0.010328242	0.009471996	0.011511177	0.009272208	0.009327584
0	0.050786452	0.041546595	0.012312693	0.035334948	0.045292055	0.011540613
0	0.108259043	0.009630654	0.013980546	0.007997105	0.008649355	0.010918581
0	0.053728601	0.025774585	0.015850232	0.02173255	0.023036395	0.012344308
0	0.050667417	0.010237842	0.005890841	0.011409261	0.009191504	0.005780497
0	0.097092042	0.008618189	0.005724961	0.009584953	0.009524704	0.006802002
0	0.060544144	0.010600571	0.007141785	0.008814793	0.009515309	0.005539131
0	0.121676459	0.008562205	0.007756414	0.009521956	0.009463297	0.009233056
0	0.072558501	0.011076105	0.004695304	0.009216144	0.01221759	0.004392011
0	0.06816197	0.01199764	0.009518557	0.009994719	0.010762028	0.007398425
0	0.251607274	0.12407835	0.314632683	0.140472335	0.133308676	0.357943387
0	0.097092042	0.014812109	0.010212161	0.016575988	0.016300798	0.012147445
0	0.086541248	0.034064609	0.021402965	0.038433601	0.037210897	0.02545418
0	0.081556773	0.005531817	0.002611417	0.004557761	0.006133784	0.002438906
0	0.016825237	0.020406165	0.001396762	0.017139581	0.022396693	0.001291201
0	0.044910561	0.01325454	0.006649037	0.014814681	0.01188315	0.006523352
0	0.053728601	0.013214778	0.007740724	0.011024568	0.01184769	0.006002497
0	0.114671715	0.009669177	0.016377184	0.01076837	0.008683756	0.016199021
0	0.076660078	0.009374738	0.0085431	0.00778157	0.008420804	0.006640329
0	0.031155914	0.011975037	0.003739095	0.01336926	0.010741863	0.003654136
0	0.076660078	0.011224901	0.010350697	0.009341787	0.010072532	0.008053984
0	0.081371799	0.008247493	0.008703465	0.009167905	0.007413735	0.008573365
0	0.086119772	0.01179043	0.012729888	0.009819565	0.010577158	0.009923737
0	0.022981152	0.027654804	0.00310516	0.031145164	0.030269597	0.003656338
0	0.102427287	0.016608153	0.024884837	0.018609018	0.014872667	0.024637403
0	0.026003522	0.0217879	0.00279957	0.024481704	0.023899522	0.003297515
0	0.09156079	0.034221599	0.02150938	0.028999213	0.037380686	0.020272422
0	0.128447341	0.013749698	0.012848812	0.011477697	0.015140744	0.012103965
0	0.076660078	0.032843823	0.032493003	0.027810927	0.029329913	0.025510103
0	0.053728601	0.041748717	0.02666121	0.035510189	0.037259299	0.020852307
0	0.057118083	0.01224316	0.008330388	0.013672033	0.010981061	0.008189576
0	0.050786452	0.010558098	0.002794982	0.00877896	0.011650538	0.002604599
0	0.114922916	0.022171878	0.018341149	0.018647853	0.024316967	0.017294434
0	0.102427287	0.015674644	0.023410136	0.01755208	0.014040731	0.023172081
0	0.050667417	0.01515734	0.008965437	0.016966612	0.013579646	0.008810872
0	0.031155914	0.01057547	0.003272258	0.011789946	0.009492904	0.003196387
0	0.057118083	0.013371328	0.009153553	0.014946682	0.0119873	0.009001906
0	0.288740214	0.011542219	0.036286049	0.00960982	0.012727634	0.034515646
0	0.168445878	0.015321901	0.022853948	0.017152838	0.016857159	0.027276031
0	0.042213061	0.011620838	0.004943211	0.009676247	0.01042584	0.003820083
0	0.033079344	0.007887827	0.00239001	0.006531207	0.007092276	0.001838977
0	0.096624616	0.012708575	0.016082684	0.010596054	0.011396218	0.012564705
0	0.072392327	0.007973684	0.007189653	0.008859989	0.007169019	0.007072986
0	0.060544144	0.01056784	0.007118228	0.008787179	0.009486093	0.005520768
0	0.039780392	0.010249923	0.004321128	0.01142288	0.009202289	0.004230303
0	0.057118083	0.015684495	0.010856886	0.017563231	0.014049511	0.010683668
0	0.076660078	0.027261117	0.026644242	0.023008016	0.024359838	0.020876566
0	0.072392327	0.008948197	0.008129542	0.009956388	0.00803981	0.008001169
0	0.086541248	0.023852256	0.014582899	0.026825215	0.026142893	0.017342899
0	0.096624616	0.014986829	0.019156322	0.012526819	0.013427654	0.014985389
0	0.159568045	0.017867326	0.023078813	0.014975354	0.019632509	0.021824453
0	0.037378971	0.015437493	0.005739291	0.012909381	0.013829359	0.00443569
0	0.086119772	0.02442626	0.027603681	0.020576991	0.021835936	0.021648625
0	0.033079344	0.012379134	0.003874735	0.010317328	0.011102357	0.002987436
0	0.159568045	0.007805843	0.009584302	0.006462367	0.00863334	0.009028729
0	0.114922916	0.053732135	0.04730252	0.045936763	0.058410131	0.044823748
1	0.068502148	0.516604504	0.376735932	0.558550169	0.533782544	0.421749555
0	0.03521464	0.020336433	0.007722124	0.022834867	0.01819402	0.007571015
0	0.072392327	0.020088677	0.019245448	0.022553846	0.017973357	0.019001495
0	0.047884414	0.015473273	0.00421497	0.017324154	0.017022323	0.004985701
0	0.064483317	0.010471229	0.003783588	0.008705679	0.011555421	0.00353415
0	0.076660078	0.010245034	0.009390702	0.008514911	0.009197925	0.007302948
0	0.121676459	0.013636451	0.012736069	0.01524638	0.01501704	0.015172301
0	0.143305654	0.012514718	0.013563218	0.010432025	0.013791201	0.012787659
0	0.050667417	0.010414307	0.005999488	0.011608214	0.009349039	0.005887497
0	0.050667417	0.015794923	0.009370123	0.017688232	0.014147931	0.009210063
0	0.064334354	0.008479556	0.00657275	0.009428962	0.007621109	0.006460062
0	0.072392327	0.009496794	0.008661671	0.010574169	0.008529812	0.00852685
1	0.064483317	0.555039841	0.378674447	0.523887242	0.571731637	0.366806526
0	0.053728601	0.018731182	0.011249638	0.015711134	0.016764189	0.008741778
0	0.177293979	0.015469682	0.023086888	0.012936713	0.017018405	0.021845254
0	0.033079344	0.019027494	0.006153687	0.015963661	0.017028141	0.004754659
0	0.288232808	0.007878907	0.051759818	0.008753431	0.007084302	0.051688578
0	0.196528569	0.010422881	0.017729649	0.008664898	0.011502479	0.016765843
0	0.108259043	0.151715647	0.239436372	0.133370184	0.135984318	0.198566932
0	0.121676459	0.434148673	0.481402958	0.474934719	0.451690144	0.529459624
0	0.076660078	0.009946532	0.009099428	0.008263266	0.008931416	0.00707519
0	0.097092042	0.013467803	0.009224186	0.015055731	0.014832801	0.010970433
0	0.06816197	0.006853712	0.005237774	0.005663724	0.006167586	0.004058735
0	0.081371799	0.027723147	0.0315717	0.031222838	0.024771169	0.031248517
0	0.042429632	0.013216056	0.00304389	0.014771187	0.014557743	0.003594973
0	0.096624616	0.005423876	0.006508235	0.004467614	0.004887805	0.005057751
0	0.021518956	0.016894242	0.003393348	0.018933036	0.015127597	0.003309012
0	0.026003522	0.062346782	0.008915127	0.070610408	0.067654789	0.010531551
0	0.09156079	0.046973786	0.030290742	0.040047683	0.051140869	0.028597505
0	0.288232808	0.009534322	0.062786366	0.010616444	0.008563327	0.062742892
0	0.031155914	0.051904484	0.018346169	0.058733358	0.046308626	0.018034039
0	0.057118083	0.01171082	0.007943841	0.013070962	0.010506128	0.007808219
0	0.081371799	0.015832313	0.017415943	0.017730559	0.014181255	0.017199172
0	0.086541248	0.012997984	0.007604855	0.014524745	0.014319437	0.009035761
0	0.216878605	0.011981547	0.050864456	0.01337661	0.01074767	0.050702475
0	0.108259043	0.517872401	0.679809049	0.486047146	0.482941906	0.627156915
0	0.03521464	0.136969617	0.063550509	0.154956211	0.122631974	0.062818218
0	0.102654775	0.06169049	0.04728804	0.052898802	0.066951304	0.044783644
1	0.114671715	0.66030497	0.823573878	0.698705774	0.627364203	0.824807137
0	0.186938658	0.028359186	0.050715666	0.03194576	0.031033272	0.060394527
1	0.511123383	0.566191195	0.973877626	0.535309523	0.53127213	0.967893618
1	0.343395582	0.409556348	0.799286734	0.377837025	0.427018021	0.793712517
0	0.037571713	0.034161632	0.007289491	0.038543967	0.037315831	0.008623443
0	0.386482412	0.010253115	0.103778987	0.008521726	0.009205139	0.08386769
0	0.042429632	0.072662246	0.019631289	0.0823318	0.078695414	0.023264211
0	0.108259043	0.013560077	0.020085471	0.011317034	0.012155617	0.015727588
0	0.186127853	0.197696736	0.491808006	0.175530233	0.177886987	0.434063847
0	0.033250682	0.036710573	0.006753348	0.041443765	0.040071241	0.007982985
0	0.060848785	0.015380154	0.005716375	0.017218765	0.016920722	0.006775214
0	0.077039161	0.025306049	0.013321013	0.028476382	0.027721447	0.015831462
1	0.177293979	0.37965198	0.538416131	0.348516444	0.396894827	0.527720853
0	0.057118083	0.030328177	0.022009365	0.034184206	0.027090312	0.021715173
1	0.044910561	0.167117693	0.106417368	0.188658604	0.149974224	0.105547231
0	0.097092042	0.06151166	0.047139875	0.069660905	0.066759592	0.055967346
0	0.047641386	0.008162357	0.003957204	0.006761804	0.007337649	0.003056915
0	0.060848785	0.01900473	0.00717846	0.021324673	0.020871337	0.008512538
0	0.097092042	0.102797402	0.082284376	0.11647487	0.110783659	0.097204535
0	0.022861481	0.018048008	0.003644249	0.015129194	0.01615558	0.002803821
0	0.091355383	0.034036172	0.045577615	0.038401253	0.030391465	0.045201572
0	0.068502148	0.812981388	0.729160951	0.83973843	0.821867691	0.765559128
0	0.057118083	0.011327942	0.007666601	0.012638814	0.010164483	0.007534744
0	0.050786452	0.057936682	0.017769705	0.049611369	0.062925047	0.016682474
0	0.416911086	0.010192834	0.118584633	0.008470897	0.009151322	0.096236259
0	0.15144174	0.02804397	0.037167398	0.031587476	0.03069155	0.044281486
0	0.060848785	0.282787189	0.151691459	0.315486217	0.298354583	0.176764753
0	0.15144174	0.010912098	0.013680682	0.012169625	0.01203808	0.01631839
0	0.031155914	0.012255376	0.003833155	0.013685829	0.010991958	0.003746392
0	0.41821063	0.031406085	0.196202402	0.035409901	0.034334087	0.228911848
0	0.217298747	0.010059241	0.019909196	0.008358269	0.011104219	0.018848146
0	0.102427287	0.00551003	0.007729724	0.006095284	0.004964966	0.007620209
0	0.050667417	0.008652197	0.004920987	0.009623223	0.007775366	0.004825696
1	0.09156079	0.073694414	0.049434173	0.063452204	0.079798467	0.046801527
0	0.019007652	0.012577073	0.002112539	0.014049189	0.011278922	0.002055308
0	0.068502148	0.205120184	0.117495505	0.230776354	0.218190924	0.137785854
0	0.037378971	0.008839762	0.003155743	0.007331315	0.00794294	0.002432438
0	0.015748403	0.026147156	0.003413663	0.022052079	0.023368096	0.002620849
0	0.315429915	0.043936058	0.159179062	0.03740799	0.047868439	0.153168219
0	0.097092042	0.009830724	0.00658912	0.010950396	0.010853881	0.007831285
0	0.068502148	0.078130729	0.039098197	0.088539555	0.084536094	0.046381461
0	0.086541248	0.121614778	0.085760524	0.137699719	0.130706475	0.101199859
0	0.091355383	0.011081773	0.013906631	0.012361045	0.0099448	0.01373047
0	0.03521464	0.133412528	0.061649725	0.15096386	0.119417019	0.060931456
0	0.033079344	0.082978617	0.030923771	0.07165518	0.074065398	0.024163777
0	0.159568045	0.030180345	0.040158286	0.025517026	0.033006692	0.038084617
1	0.159236815	0.049334247	0.136146512	0.055808819	0.044017611	0.135976425
1	0.033250682	0.228158429	0.056791127	0.256099881	0.242083819	0.066994638
1	0.314896372	0.028488152	0.204100778	0.032092354	0.025452223	0.204841031
0	0.135247483	0.01106328	0.022008106	0.009205316	0.009928296	0.017266771
0	0.159568045	0.030560736	0.040691763	0.025844365	0.0334187	0.038593431
0	0.15144174	0.034661929	0.046459391	0.039113083	0.03785686	0.055292317
0	0.064334354	0.013924659	0.011159024	0.015572234	0.012480708	0.010988767
0	0.167698737	0.06564648	0.178711057	0.056369998	0.058569103	0.146360549
0	0.081371799	0.017502347	0.019374664	0.019621914	0.015669431	0.019141087
0	0.024353819	0.019934667	0.004741319	0.02237917	0.017836184	0.004631856
0	0.017836923	0.023246381	0.003510263	0.019566866	0.020785386	0.00269699
0	0.097092042	0.114290773	0.092361202	0.12944837	0.122962104	0.108934515
0	0.168445878	0.104175195	0.1660238	0.118031641	0.112245247	0.193848484
0	0.017836923	0.035836226	0.005630362	0.030393192	0.031994137	0.004335157
0	0.121106552	0.007176423	0.011944672	0.005934234	0.006456222	0.009324928
0	0.081371799	0.051121096	0.060314397	0.057842015	0.04561028	0.059847755
0	0.050786452	0.491641917	0.253722611	0.459557585	0.509029875	0.243629796
0	0.251607274	0.016518269	0.045272991	0.018507227	0.018162119	0.054045182
1	0.217298747	0.018665324	0.038088385	0.015655017	0.020501747	0.036175133
0	0.050667417	0.025746452	0.015831626	0.02897669	0.023011347	0.015591285
0	0.031230619	0.030170804	0.004663166	0.025508816	0.032996357	0.004343191
0	0.15144174	0.542499973	0.66859041	0.584331039	0.559371771	0.710568578
0	0.072558501	0.07511147	0.037426334	0.064701994	0.081312359	0.03533285
0	0.086541248	0.014909129	0.008808245	0.016685757	0.016406695	0.010468532
0	0.077039161	0.061708388	0.035044795	0.069884584	0.066970491	0.041614402
1	0.227574529	0.110337778	0.389126549	0.096019778	0.09861566	0.33542901
0	0.027617934	0.122670316	0.019460894	0.107090925	0.13182158	0.018222842
0	0.072392327	0.057288657	0.058738579	0.064858443	0.051109923	0.05824427
1	0.029259262	0.13145085	0.045063965	0.11500541	0.117644994	0.03535108
0	0.15144174	0.022074862	0.028866607	0.024807385	0.024211503	0.034418452
0	0.024353819	0.238682388	0.080575536	0.267613477	0.21559949	0.079593899
0	0.177293979	0.026004044	0.0398977	0.02192933	0.028478973	0.037858477
0	0.037378971	0.462560289	0.291053607	0.430399969	0.428409443	0.243353266
0	0.081556773	0.030180091	0.01610904	0.025516807	0.033006417	0.01515332
1	0.301094755	0.819235401	0.979149323	0.802539645	0.796054052	0.974253511
1	0.042213061	0.926898819	0.893794546	0.920138212	0.91558256	0.869565804
0	0.024353819	0.04227375	0.010752367	0.047774105	0.037726943	0.010535499
1	0.5124585	0.661124647	0.968354899	0.699484795	0.675506419	0.974304831
0	0.077039161	0.019310884	0.009957807	0.021671793	0.02120466	0.011830048
0	0.042213061	0.014848438	0.006429829	0.012409382	0.01330429	0.004975177
0	0.053728601	0.012632316	0.007376075	0.010531523	0.011328197	0.005718297
0	0.314896372	0.025617638	0.185869536	0.028830349	0.022896662	0.186497745
0	0.108775975	0.051530342	0.04522807	0.058307661	0.05604355	0.053741278
0	0.342838426	0.027067072	0.220882623	0.03047723	0.024187084	0.221833163
0	0.206956382	0.010790899	0.021437891	0.012032912	0.01190541	0.025618137
0	0.077039161	0.061026728	0.034621209	0.069109521	0.06623968	0.041113063
0	0.276197459	0.020222597	0.064590686	0.022705743	0.022196956	0.076941299
0	0.108775975	0.86601445	0.884744721	0.886756116	0.872481666	0.903548613
0	0.196528569	0.06569957	0.119910673	0.056416629	0.071246668	0.114750297
1	0.121676459	0.023871211	0.023129251	0.026846739	0.026163481	0.027554794
1	0.275130518	0.228366741	0.68734364	0.204014461	0.206074287	0.63657451
0	0.02586853	0.094400674	0.026419025	0.081793173	0.08430068	0.020586623
1	0.033079344	0.966627207	0.936841538	0.963766471	0.960997978	0.921625248
0	0.042429632	0.276855248	0.097807292	0.309083625	0.292269681	0.114818282
0	0.09156079	0.242361773	0.186195633	0.217105725	0.256765212	0.178395831
0	0.037378971	0.020287455	0.007702071	0.017038267	0.018150398	0.005961431
0	0.019007652	0.028590149	0.005137445	0.032208293	0.025543026	0.005014149
0	0.064483317	0.049670498	0.02037625	0.042394897	0.054043271	0.01916486
0	0.05400092	0.047737511	0.016731535	0.053991841	0.051963098	0.019851576
0	0.121676459	0.05342668	0.054537645	0.060465222	0.058081909	0.064763197
1	0.263439772	0.521262358	0.80104054	0.489483669	0.538391895	0.795208677
0	0.037378971	0.077499922	0.033326137	0.066810358	0.06916266	0.026077539
0	0.097092042	0.126703192	0.103368529	0.143424822	0.136079709	0.121698719
0	0.037378971	0.490625721	0.316380418	0.458534974	0.455975646	0.266168708
0	0.15144174	0.094935654	0.132360869	0.107584191	0.102434863	0.155393968
0	0.086541248	0.023129935	0.014108861	0.026005059	0.025358187	0.016778745
1	0.329578765	0.160016197	0.501489738	0.180742157	0.171116913	0.551017494
1	0.371913924	0.216719255	0.792736579	0.243546223	0.195346509	0.795221667
0	0.015748403	0.06012144	0.008558199	0.051523928	0.053637241	0.00659954
1	0.128447341	0.137435771	0.148314486	0.120414987	0.147394023	0.141933725
0	0.196528569	0.027262229	0.048675712	0.023008971	0.029843876	0.046268489
1	0.121676459	0.327857717	0.36432034	0.363759308	0.344393797	0.409521645
0	0.05725136	0.163527268	0.067567747	0.14413635	0.174795995	0.063956396
0	0.068502148	0.061800993	0.03017455	0.069989874	0.067069762	0.035825242
1	0.042429632	0.989599952	0.974679114	0.991688294	0.989993836	0.979170157
0	0.196138521	0.008070915	0.029096483	0.008969319	0.007255924	0.028927481
0	0.159568045	0.017345841	0.022366017	0.014531503	0.019064259	0.021147245
1	0.227574529	0.119253088	0.411556265	0.1040179	0.106641728	0.356644894
0	0.077039161	0.214666534	0.1420089	0.241289273	0.228103476	0.165927352
1	0.358142585	0.377503686	0.801414712	0.41615768	0.394725569	0.831939647
0	0.064483317	0.373574813	0.217402172	0.342587802	0.390756517	0.208437485
0	0.433341418	0.046238357	0.272505517	0.03940819	0.050348914	0.264496236
0	0.042213061	0.038127949	0.017795489	0.032374292	0.034034744	0.013854158
0	0.262960389	0.260010732	0.725213947	0.290841116	0.235366606	0.727488144
0	0.029259262	0.016542098	0.004529435	0.013847895	0.014813804	0.003492499
0	0.135873647	0.012852988	0.013953445	0.014360908	0.014160968	0.016633941
1	0.114922916	0.235725363	0.231290537	0.210890643	0.249910006	0.222494718
0	0.029259262	0.042842776	0.012734975	0.036459115	0.038233791	0.009873506
0	0.527905104	0.043990027	0.361598718	0.037454846	0.047926605	0.352988416
0	0.23960941	0.019926156	0.047349717	0.016729986	0.021874366	0.04505348
0	0.135873647	0.193821538	0.239845348	0.21829837	0.206436394	0.276023316
0	0.047641386	0.481389125	0.378223499	0.449252528	0.44688001	0.323308906
1	0.086541248	0.296236487	0.234570627	0.329960501	0.312128472	0.269731262
0	0.251607274	0.053341026	0.146785637	0.060367774	0.057989865	0.172329231
0	0.128447341	0.042070926	0.04229438	0.03578959	0.04585758	0.040074955
0	0.186938658	0.033824508	0.060891583	0.038160485	0.036951203	0.072409717
1	0.449307911	0.289471127	0.80856766	0.322686867	0.305203668	0.838486441
0	0.15144174	0.087814298	0.12221649	0.099520067	0.094858943	0.14373765
0	0.086541248	0.210008765	0.158158934	0.236163347	0.223269186	0.184372242
0	0.217298747	0.180474763	0.349437323	0.159661563	0.192519111	0.339402959
0	0.135873647	0.149213327	0.184020331	0.168672943	0.159780993	0.213953186
0	0.186938658	0.061363923	0.111958423	0.069492925	0.066601205	0.132045971
0	0.250602434	0.038450332	0.182469525	0.032653214	0.03432182	0.14988679
0	0.081556773	0.133838735	0.082715824	0.117162299	0.143604859	0.078551259
0	0.143305654	0.143762974	0.177152555	0.126146948	0.154052332	0.169969303
0	0.029411415	0.035667371	0.005601241	0.040256899	0.038943852	0.006614152
0	0.186938658	0.150042262	0.266331745	0.169600169	0.1606517	0.3053969
0	0.042213061	0.138555523	0.074489896	0.121428428	0.124066078	0.059030745
0	0.206956382	0.034334985	0.071560555	0.038741163	0.037503309	0.085008925
0	0.029259262	0.02376682	0.006699832	0.020012303	0.021248788	0.005175656
0	0.031155914	0.068182616	0.024820451	0.077243311	0.06083417	0.024426531
0	0.047641386	0.26052357	0.178210546	0.234180693	0.235843132	0.14509245
0	0.086541248	0.035286376	0.022232295	0.039823459	0.038532002	0.026439733
0	0.496270234	0.03477005	0.271815145	0.029472545	0.037973769	0.264055243
1	0.135873647	0.099574117	0.121281566	0.112831286	0.107362531	0.142585972
0	0.072558501	0.082871292	0.041742685	0.071560158	0.089592721	0.039432638
0	0.077039161	0.018741185	0.009642448	0.021025899	0.020584361	0.011454801
0	0.017836923	0.095058409	0.016826617	0.082378471	0.084890674	0.013038964
0	0.020302747	0.028393848	0.002734533	0.031985159	0.031070846	0.00321674
1	0.15144174	0.052008242	0.071074708	0.058851412	0.056557352	0.084295669
1	0.053728601	0.998778534	0.998971643	0.998725592	0.998532211	0.99872503
0	0.228515189	0.133428212	0.300243458	0.15098147	0.143172228	0.34237203
0	0.108259043	0.015631789	0.023342533	0.013074378	0.014002536	0.018300776
0	0.196528569	0.033783601	0.060815375	0.028621332	0.036906956	0.057889017
1	0.114671715	0.204192965	0.350885274	0.229753789	0.183841044	0.351113552
0	0.177293979	0.492880888	0.656205274	0.460804743	0.510260434	0.646839006
1	0.343395582	0.082530716	0.311544659	0.071258655	0.089229638	0.302615428
0	0.072558501	0.325196399	0.205646922	0.295756037	0.341684605	0.19710332
0	0.097092042	0.015689677	0.010860724	0.017569097	0.017258419	0.012920075
0	0.044910561	0.012829196	0.006420636	0.014334026	0.011503803	0.006298474
0	0.114922916	0.066943958	0.059877924	0.057509942	0.072578952	0.056825914
0	0.047641386	0.014411287	0.007273047	0.012038548	0.012914578	0.005634572
0	0.159568045	0.029133952	0.038692207	0.02461704	0.031872995	0.036686583
0	0.135247483	0.008875474	0.017446207	0.007361358	0.007974843	0.013662802
0	0.372491549	0.013717581	0.067604078	0.011450482	0.015105663	0.064656869
0	0.047884414	0.0797542	0.025404007	0.090381586	0.086268485	0.030117194
0	0.021518956	0.251030937	0.074481598	0.281079143	0.227032016	0.073506159
0	0.128447341	0.020264258	0.019424742	0.017018471	0.022242289	0.018332063
0	0.072392327	0.030603848	0.030137997	0.034497656	0.02733573	0.029806426
0	0.086119772	0.067724653	0.081081857	0.058196194	0.060425097	0.064591503
0	0.072558501	0.04460235	0.021109802	0.037986577	0.048586488	0.0198701
1	0.05400092	0.389384296	0.203284598	0.428574976	0.406713249	0.234640096
0	0.042213061	0.093093994	0.047524702	0.080630879	0.083128775	0.037375414
0	0.177293979	0.034681754	0.05393108	0.02939633	0.037878296	0.051266378
0	0.081556773	0.010209923	0.005027711	0.008485305	0.011269261	0.004707046
0	0.033079344	0.527242544	0.31631445	0.495553266	0.49226292	0.265988914
0	0.016784394	0.04254393	0.006801223	0.048081569	0.037967597	0.006640693
0	0.402541429	0.051082508	0.263702097	0.04362532	0.055562006	0.255713815
0	0.03521464	0.029338036	0.011476457	0.033058478	0.026208836	0.011268227
0	0.168445878	0.016225547	0.024279942	0.01817576	0.017842914	0.028975839
0	0.108775975	0.021339921	0.017606552	0.02397334	0.023412397	0.020965551
0	0.011539799	0.038334937	0.003801677	0.04329198	0.034219063	0.00369736
0	0.03521464	0.097243424	0.042989086	0.110195326	0.086851131	0.042424555
0	0.077039161	0.144532464	0.090220938	0.163433598	0.154861499	0.106329837
0	0.072558501	0.023875395	0.010719786	0.020105256	0.026168026	0.010060066
0	0.251607274	0.023211222	0.064207336	0.026097348	0.025446508	0.076445672
0	0.060848785	0.015423651	0.005733758	0.017267993	0.016968182	0.006795867
0	0.024412624	0.120242601	0.016297952	0.104907328	0.129256483	0.015239313
0	0.251607274	0.020896643	0.057668978	0.023470385	0.022930276	0.068727125
0	0.050786452	0.821860891	0.642132443	0.805385761	0.83035749	0.630974621
0	0.114922916	0.034047319	0.029017157	0.02884884	0.037192197	0.027421758
0	0.263439772	0.019696195	0.0542728	0.016533826	0.021624086	0.051713699
0	0.097092042	0.01702456	0.011852389	0.019080647	0.018714081	0.014101373
