# Supplementary material for: Alzheimer’s disease biological PET staging using plasma p217+tau
Source: Commun Med (Lond). 2025 Feb 27;5:53. doi: 10.1038/s43856-025-00768-z (PMC11868538; doi:10.1038/s43856-025-00768-z)
Supplement: Supplementary file 4 — Supplementary_Data_1 to 3 [file 43856_2025_768_MOESM4_ESM.zip › Supplementary_Data_2d.csv]

Binary Biological PET Stage_CI	base_model	pT217	pT217 + age	pT217 + sex	pT217 + APOE	full model
1	0.809137703	0.492522119	0.700987917	0.513654031	0.285773033	0.561480686
1	0.960097599	0.997299352	0.997790142	0.996925873	0.998682541	0.998843304
1	0.965329302	0.890340225	0.938709297	0.898226104	0.953811416	0.98166364
1	0.967234608	0.855883603	0.904448228	0.839396002	0.938922167	0.961305747
1	0.838740531	0.99867261	0.999535647	0.998775897	0.995337625	0.998816122
1	0.955991387	0.996710527	0.996988653	0.996256304	0.998412512	0.998387818
1	0.970111196	0.895921003	0.950646361	0.903446444	0.956183135	0.986036709
1	0.967234608	0.959019919	0.97357808	0.953661946	0.982482781	0.988895963
1	0.953463743	0.91866812	0.937820106	0.924677322	0.965754704	0.979016999
1	0.953463743	0.999481056	0.999593155	0.999521234	0.999722561	0.999820834
1	0.871226888	0.999964971	0.999988056	0.999960022	0.999848606	0.999951935
1	0.970324339	0.411901713	0.560507912	0.381596299	0.671502029	0.797509029
1	0.870397056	0.999593527	0.99989205	0.999624954	0.998470725	0.999728472
1	0.959814046	0.999973528	0.999982047	0.999975541	0.999983277	0.999991018
1	0.792848542	0.957845295	0.979428171	0.961069022	0.886974122	0.954109492
0	0.651703972	0.375494509	0.369096112	0.39557775	0.202955923	0.200206016
1	0.93474966	0.996091766	0.995514998	0.996397155	0.998131496	0.998024755
1	0.698124733	0.999999147	0.999999003	0.999999024	0.999995457	0.999992822
1	0.951142324	0.548133362	0.609449965	0.568947892	0.774410994	0.844409196
1	0.938227916	0.999999975	0.999999961	0.999999971	0.999999976	0.999999953
1	0.967234608	0.999995426	0.999996849	0.999994774	0.999996811	0.999997741
0	0.794057425	0.855177251	0.908801638	0.838624476	0.687470542	0.77367627
1	0.951142324	0.998742703	0.998964445	0.998840509	0.999360189	0.999560012
0	0.651703972	0.338750305	0.332960517	0.358013863	0.179596921	0.177393545
0	0.94616623	0.338118412	0.371373053	0.35736579	0.602795023	0.676550502
1	0.93474966	0.99999448	0.999993281	0.999994896	0.999996192	0.999995619
1	0.943894273	0.999998216	0.999997677	0.99999796	0.999998688	0.999997874
1	0.80111846	0.972079807	0.987170546	0.974238711	0.92150587	0.970857142
1	0.909226374	0.997792336	0.996206279	0.997964514	0.998911035	0.998052677
1	0.976862482	0.694244705	0.844802867	0.666581386	0.861176438	0.944618599
0	0.687244078	0.298121097	0.281375229	0.272361945	0.154994733	0.115382886
0	0.676153169	0.327625321	0.297621142	0.300393081	0.172737942	0.120977042
1	0.965329302	0.732013538	0.838782787	0.748169238	0.880748891	0.95102267
0	0.946540719	0.428261661	0.407242314	0.397557978	0.685330332	0.632628585
0	0.674535862	0.496038205	0.516640627	0.517165424	0.288490534	0.314783744
0	0.708787255	0.264119646	0.270840263	0.24030845	0.13529858	0.114520135
1	0.94906907	0.973122152	0.971402261	0.969542792	0.988327489	0.985630675
1	0.948711333	0.999991656	0.999992394	0.999992286	0.999994376	0.999995558
1	0.640012915	0.684783414	0.663727694	0.70265443	0.461205911	0.43456583
1	0.960097599	0.999994556	0.999995295	0.999993781	0.999996242	0.999996426
0	0.477738054	0.136696753	0.065504644	0.147100993	0.067402774	0.024956901
1	0.653376434	0.998839175	0.99840156	0.998677784	0.99589023	0.992068516
1	0.93474966	0.999979166	0.999974938	0.999980748	0.999986661	0.999984914
1	0.965329302	0.982451725	0.99045923	0.983818074	0.992233904	0.996914614
1	0.953789946	0.960772254	0.962753034	0.955631796	0.983207198	0.982235118
0	0.477738054	0.212193858	0.106086234	0.226786405	0.106607985	0.04028167
1	0.71773263	0.970353462	0.977423282	0.972642946	0.917183566	0.941645827
0	0.663215141	0.323468692	0.330456066	0.342321123	0.170199479	0.178843604
0	0.628153341	0.526564401	0.489830813	0.547563465	0.312730891	0.276741721
1	0.653376434	0.999991773	0.999988156	0.999990603	0.999961425	0.999920358
1	0.707262363	0.998386145	0.998673634	0.998511839	0.994397074	0.995693499
1	0.951483972	0.981906453	0.981722669	0.979468033	0.992004	0.99079846
1	0.591688605	0.999998401	0.999997527	0.99999852	0.999991779	0.999985521
1	0.921113829	0.852127986	0.805093772	0.862357915	0.93727117	0.916874453
1	0.44149851	0.999995196	0.999981657	0.999994511	0.999976783	0.999829763
1	0.91393992	0.999972475	0.99994154	0.999968582	0.99998265	0.999947085
1	0.959814046	0.907373942	0.939555467	0.914145391	0.961020269	0.98078599
1	0.957795384	0.988776434	0.99233605	0.989653117	0.994923748	0.997277435
0	0.653376434	0.418769639	0.357736366	0.388289081	0.231975859	0.145867859
1	0.593469484	0.99952055	0.999114707	0.99945359	0.998213148	0.994943725
1	0.961740011	0.923296406	0.952797919	0.928987913	0.967685893	0.985206543
1	0.951142324	0.506268615	0.569163321	0.527370325	0.745502664	0.822729315
1	0.94616623	0.80661655	0.82561653	0.819352132	0.916757391	0.936607418
1	0.938227916	0.999961104	0.999944776	0.999955611	0.999975954	0.999956551
1	0.663215141	0.874611026	0.87547885	0.883488064	0.72021502	0.725332976
1	0.685656409	0.999154782	0.999216999	0.999220398	0.996951475	0.997262257
1	0.940714916	0.981754052	0.981570122	0.983174133	0.991939788	0.992792263
1	0.729430726	0.1487282	0.169423653	0.133476563	0.073480046	0.071270232
1	0.951142324	0.650130988	0.704265755	0.669034889	0.836979668	0.889776459
1	0.940714916	0.996040781	0.995945312	0.996350163	0.99810845	0.998275812
1	0.785572483	0.616397698	0.721526406	0.585935636	0.391713951	0.485838902
0	0.616137395	0.906486059	0.885754355	0.913316645	0.778363678	0.727279086
1	0.948711333	0.999999827	0.999999837	0.99999984	0.999999855	0.999999879
1	0.963835175	0.978322245	0.984380322	0.975415169	0.990498425	0.992983045
0	0.479578796	0.24499526	0.102005759	0.222396146	0.124546911	0.027973774
1	0.928229973	0.848080908	0.817746705	0.858546332	0.935485354	0.925487326
1	0.951142324	0.99986904	0.999889968	0.999879097	0.999924371	0.999946465
1	0.71773263	0.351867296	0.426846072	0.371450758	0.187808697	0.262081635
1	0.880536511	0.885123839	0.767182073	0.893342475	0.951585235	0.881184407
0	0.932030499	0.238251328	0.178514228	0.216099462	0.488519859	0.345174063
0	0.60397796	0.055349774	0.044267773	0.060021747	0.027502024	0.020849517
1	0.953789946	0.98923337	0.989672907	0.987766797	0.9951202	0.994745978
0	0.757259347	0.368562267	0.501366458	0.388509033	0.198463005	0.338246038
1	0.948711333	0.999577904	0.999628392	0.999610545	0.999771715	0.999828561
0	0.749128777	0.179084813	0.221758923	0.161294579	0.089086599	0.098650528
0	0.810274275	0.820663503	0.896655239	0.801104458	0.633598659	0.757704355
1	0.917876349	0.952797186	0.914930074	0.946674712	0.979911691	0.949918959
0	0.940714916	0.226814868	0.233207038	0.242095816	0.473419166	0.518303534
1	0.948711333	0.990943383	0.992231882	0.991651306	0.995858858	0.997007364
1	0.943502352	0.997648797	0.997714776	0.997832215	0.998844247	0.999015197
0	0.616137395	0.290676916	0.25211502	0.308506624	0.150616095	0.122993117
1	0.707262363	0.998244936	0.998558618	0.99838168	0.993937451	0.995344737
1	0.758612687	0.992429984	0.994195592	0.991393484	0.976210003	0.978517591
1	0.941124967	0.873077108	0.846591739	0.85822148	0.946407525	0.921259031
1	0.554185872	0.965795435	0.943865354	0.968427794	0.905958168	0.832779108
1	0.961740011	0.999709907	0.999818071	0.999732291	0.999839777	0.999922511
1	0.465001292	0.853745615	0.702712841	0.863880729	0.685131194	0.405853675
0	0.629874664	0.289716254	0.220410163	0.264413809	0.150053818	0.079778409
1	0.941124967	0.876977634	0.851127289	0.862504461	0.948089749	0.923634626
0	0.928229973	0.910809842	0.890876363	0.917351361	0.962464079	0.956127744
1	0.605740953	0.984891069	0.974703024	0.982846257	0.954994824	0.893802901
0	0.628153341	0.595794836	0.55932702	0.615928361	0.372483019	0.332144907
1	0.737976402	0.680083626	0.763566229	0.698105984	0.456123726	0.594819418
0	0.802291117	0.766367364	0.854895436	0.742775739	0.558097141	0.680489372
1	0.940714916	0.997145562	0.99706814	0.997368398	0.998611737	0.998729279
1	0.924749138	0.99619926	0.994826291	0.996496228	0.998180137	0.997597158
0	0.802291117	0.918259442	0.952284328	0.908114602	0.801443468	0.870127625
0	0.641710653	0.108820688	0.083054957	0.097210424	0.053527798	0.02948169
0	0.628153341	0.969052842	0.963291204	0.971440445	0.913953366	0.895356882
1	0.963835175	0.999989007	0.999991577	0.999987446	0.999992704	0.999994073
1	0.909226374	0.55611471	0.434067986	0.576841347	0.779688584	0.680808702
1	0.932030499	0.638508584	0.547198505	0.608676057	0.830342197	0.725398121
1	0.970324339	0.872977308	0.924602119	0.858111953	0.946364408	0.970598213
1	0.928229973	0.999993739	0.999991466	0.999994211	0.999995711	0.999994287
1	0.958092559	0.989822057	0.991277743	0.988434399	0.995373844	0.995699431
1	0.943502352	0.484470349	0.505176654	0.50560514	0.729571763	0.774045999
1	0.94616623	0.981921615	0.983676445	0.983328796	0.992010389	0.99383337
1	0.56858784	0.996816299	0.993538998	0.996376567	0.989398401	0.966712421
1	0.971761404	0.997711708	0.998741931	0.997394883	0.998873492	0.999409958
1	0.767849174	0.998160359	0.998652525	0.997905285	0.993663308	0.994596648
1	0.928229973	0.73919831	0.696218796	0.755062275	0.884362851	0.868562188
1	0.737976402	0.999753389	0.999826387	0.9997724	0.999045368	0.999398795
1	0.938227916	0.818361766	0.774102364	0.79861458	0.922145963	0.879898741
1	0.749128777	0.99998483	0.999987008	0.99998268	0.999931279	0.999927774
1	0.955991387	0.873074451	0.886015833	0.858218564	0.946406377	0.948066614
1	0.530646419	0.999999846	0.999999592	0.999999823	0.999999095	0.999995871
1	0.739400253	0.999999991	0.999999991	0.99999999	0.999999938	0.999999923
1	0.737976402	0.947531343	0.964181265	0.951509351	0.863350352	0.914960717
1	0.863440932	0.999998417	0.999995142	0.999998535	0.999998829	0.999995514
1	0.94616623	0.660294762	0.689566484	0.678915652	0.84269143	0.878899025
1	0.739400253	0.481615064	0.530853012	0.450070054	0.27743702	0.281412219
0	0.465001292	0.81196822	0.636797862	0.824425483	0.620799711	0.34034288
1	0.937799022	0.969741369	0.967846043	0.972077057	0.986922086	0.987492279
0	0.452310012	0.834649416	0.659058657	0.845878728	0.654815187	0.356498065
0	0.917318603	0.275606212	0.208785973	0.292901153	0.534693828	0.449242031
1	0.94616623	0.98133227	0.983148136	0.982784805	0.991762173	0.993644081
1	0.904918276	0.68881134	0.560140462	0.70654985	0.858277245	0.770868495
1	0.937799022	0.999999942	0.999999931	0.999999946	0.999999948	0.999999942
1	0.935198127	0.984926582	0.978649693	0.982886472	0.993280857	0.987956478
1	0.93474966	0.779528919	0.761823544	0.793605883	0.904054732	0.903998685
1	0.543355096	0.999710852	0.999326072	0.999670375	0.998890789	0.995749378
1	0.776836204	0.99486592	0.996476548	0.994159819	0.983426184	0.987014964
1	0.758612687	0.999999999	0.999999999	0.999999999	0.999999993	0.999999992
1	0.957795384	0.999857952	0.99989951	0.999868866	0.99991834	0.999953773
1	0.953789946	0.999766729	0.999768582	0.999734042	0.999869577	0.999852409
0	0.749128777	0.690742601	0.740782197	0.66291817	0.467720868	0.488331456
1	0.757259347	0.855009578	0.908690418	0.865070333	0.687196059	0.814890577
1	0.960097599	0.966441402	0.972987019	0.962011411	0.985553472	0.987700946
1	0.953463743	0.96249676	0.971444931	0.965375529	0.983920419	0.990116106
1	0.925260843	0.999992075	0.999985661	0.999990949	0.999994643	0.999986709
1	0.749128777	0.99072291	0.992482435	0.989456262	0.971275307	0.972178513
1	0.940714916	0.997933246	0.997871041	0.998094389	0.998976828	0.999059584
1	0.749128777	0.999988882	0.999990452	0.999987304	0.999948749	0.999945918
1	0.928229973	0.994953216	0.993528143	0.995347769	0.997620202	0.997092923
1	0.943502352	0.763815856	0.776533655	0.778619095	0.896498699	0.915434136
1	0.895750323	0.999024625	0.997995088	0.999100403	0.999496592	0.998863361
1	0.439680445	0.999651787	0.998982147	0.999678685	0.998678284	0.99473241
1	0.810274275	0.980510208	0.989404053	0.977888703	0.943235866	0.966818835
1	0.946540719	0.998403572	0.998152697	0.998182026	0.999198305	0.998894769
1	0.935198127	0.837444697	0.78707495	0.819303851	0.930757922	0.885148874
1	0.93474966	0.999927227	0.999913427	0.999932796	0.999956565	0.999951663
1	0.962010512	0.999091872	0.999291512	0.998965446	0.99952943	0.999610985
1	0.948711333	0.981999796	0.984634706	0.983400957	0.992043338	0.994294923
0	0.528808836	0.14480068	0.086032667	0.155705926	0.071489841	0.035354774
1	0.941124967	0.589701094	0.538999231	0.558651227	0.801144597	0.731434454
1	0.56858784	0.99749986	0.994911742	0.997153918	0.991548015	0.973256945
1	0.94616623	0.999639925	0.999663903	0.999667745	0.999803518	0.999840766
1	0.890879413	0.999960111	0.999910599	0.999963152	0.999975375	0.999937568
1	0.960097599	0.999958222	0.99996454	0.999952324	0.999974276	0.999976174
1	0.901087507	0.959012889	0.908326548	0.953654045	0.982479875	0.941785048
1	0.739400253	0.930647618	0.941038225	0.921902921	0.826799255	0.824698842
1	0.490503832	0.999819982	0.999578593	0.999833833	0.999290593	0.997875071
0	0.767849174	0.557113641	0.644556662	0.52559882	0.33822899	0.393434896
1	0.931561714	0.382797307	0.349885595	0.403015221	0.645709056	0.633629361
1	0.94906907	0.999742008	0.999713362	0.999705873	0.999856567	0.999811987
1	0.886553938	0.952956403	0.878596707	0.946853337	0.979977465	0.918861398
1	0.931561714	0.999486845	0.999364852	0.999526572	0.999725483	0.999679163
1	0.729430726	0.999987687	0.999988157	0.99998594	0.999943564	0.999931018
1	0.943502352	0.999890675	0.999890811	0.999899061	0.999936222	0.999943476
1	0.909226374	0.97255899	0.954674893	0.97468158	0.988093105	0.979554022
1	0.946540719	0.9468377	0.940765556	0.939994575	0.977449343	0.970504065
1	0.921113829	0.904963491	0.871716451	0.911895222	0.960005417	0.946252014
1	0.875053911	0.999880354	0.999684883	0.999889537	0.999930553	0.999783179
1	0.928229973	0.993612317	0.99182881	0.994111795	0.99702548	0.996377927
1	0.943502352	0.999611152	0.999615989	0.999641208	0.999788729	0.999815785
1	0.932030499	0.999346199	0.998985573	0.999255026	0.999654947	0.999302864
1	0.931561714	0.998774773	0.998495429	0.998870073	0.999375612	0.999278423
1	0.921113829	0.981626883	0.974057426	0.983056751	0.991886221	0.988725486
1	0.955991387	0.998262657	0.998400706	0.998021681	0.999131617	0.999110818
1	0.943894273	0.998618236	0.998305074	0.998426316	0.999300526	0.998959577
1	0.963577175	0.917238429	0.951671474	0.923345143	0.965157161	0.985166455
1	0.921113829	0.998796592	0.998246315	0.998890186	0.999386119	0.999113768
1	0.739400253	0.998444472	0.998646125	0.998228569	0.99458766	0.994230065
1	0.917318603	0.908583221	0.870068821	0.915273941	0.961528791	0.94448152
1	0.767849174	0.777390791	0.833021312	0.754549801	0.572618082	0.626611979
1	0.71773263	0.986472706	0.989666665	0.987528266	0.959332588	0.97144424
1	0.729430726	0.999821301	0.999832161	0.999796231	0.999295498	0.99916811
1	0.943502352	0.9148742	0.919520444	0.921141517	0.964167942	0.970685856
1	0.891594433	0.911530983	0.796780261	0.900645423	0.962766709	0.866661613
1	0.931561714	0.99563544	0.994704136	0.995976571	0.997925758	0.997642273
1	0.958092559	0.992400649	0.993472999	0.991360185	0.996493427	0.996728137
1	0.94616623	0.641138972	0.671404748	0.660279394	0.831854481	0.870294549
1	0.802291117	0.994972976	0.997091103	0.994281452	0.983748889	0.98977923
1	0.968592866	0.852564898	0.924612121	0.862769257	0.937463545	0.978389415
1	0.928229973	0.970520344	0.963026911	0.972797222	0.987245577	0.984803807
1	0.719224633	1	1	1	1	1
1	0.591688605	0.999571214	0.999369165	0.999604376	0.998391703	0.997366652
1	0.938227916	0.999989156	0.999984428	0.999987617	0.999992798	0.99998677
1	0.91393992	0.992306579	0.984579456	0.991253405	0.996452301	0.99000186
1	0.958092559	0.999924754	0.999932735	0.999914159	0.999955173	0.999955622
1	0.955680001	0.99148033	0.993832851	0.992146367	0.996092069	0.997736241
1	0.747739946	0.99979492	0.999863414	0.999810712	0.999197781	0.999529784
1	0.958092559	0.954715008	0.961500028	0.948826837	0.980703969	0.982386849
1	0.953463743	0.999965279	0.99997212	0.999967924	0.999978398	0.999985557
1	0.955991387	0.245860745	0.274589337	0.223204979	0.498305304	0.516408383
1	0.758612687	0.999992583	0.999993962	0.999991529	0.999965022	0.99996555
1	0.766531681	0.94843725	0.970180183	0.952349599	0.865383265	0.931841435
1	0.905551059	0.968986871	0.93321095	0.964879264	0.986608925	0.957993738
1	0.707262363	0.863878041	0.889441167	0.873410337	0.701898565	0.764897102
1	0.937799022	0.720355961	0.712164382	0.736967775	0.874812704	0.883064629
1	0.792848542	0.931644253	0.966316179	0.936754968	0.828890303	0.928154308
1	0.94616623	0.9986418	0.99874702	0.998747496	0.999311798	0.999451655
1	0.958092559	0.779614129	0.809795297	0.756928713	0.904095321	0.913686742
1	0.951142324	0.50824839	0.571087313	0.52934313	0.746918476	0.823802249
1	0.973130806	0.997563684	0.998735413	0.99722651	0.998804749	0.999419119
1	0.963835175	0.999999853	0.999999883	0.999999832	0.999999876	0.999999893
