# Supplementary material for: Alzheimer’s disease biological PET staging using plasma p217+tau
Source: Commun Med (Lond). 2025 Feb 27;5:53. doi: 10.1038/s43856-025-00768-z (PMC11868538; doi:10.1038/s43856-025-00768-z)
Supplement: Supplementary file 4 — Supplementary_Data_1 to 3 [file 43856_2025_768_MOESM4_ESM.zip › Supplementary_Data_2e.csv]

Binary Biological PET Stage_CI	base_model	pT217	pT217 + age	pT217 + sex	pT217 + APOE	full model
0	0.372393468	0.181321341	0.116934829	0.155174479	0.11806542	0.070288519
1	0.766967973	0.882138532	0.87328982	0.907298441	0.907057616	0.922038982
0	0.616932568	0.438095886	0.35284015	0.3931529	0.5131008	0.393985966
0	0.756841744	0.393131119	0.333168026	0.457661308	0.467566024	0.483312758
0	0.359441299	0.919419508	0.864532788	0.904952918	0.866275474	0.772261945
1	0.771919719	0.869396022	0.867447123	0.896941344	0.896866028	0.917464897
0	0.606990199	0.446642927	0.337937464	0.401462622	0.521615085	0.38279468
0	0.756841744	0.593467522	0.533116455	0.655657447	0.661428297	0.676900339
1	0.636519612	0.486684734	0.448871223	0.440741899	0.560927731	0.481647057
1	0.636519612	0.952184833	0.94745734	0.94328419	0.962357823	0.950178074
1	0.506318573	0.989937463	0.982213364	0.992317594	0.981810284	0.978079572
0	0.751667958	0.154375397	0.114074806	0.191813887	0.201600393	0.201324195
1	0.34353639	0.958362138	0.916729542	0.950562341	0.92817621	0.855907637
1	0.626778069	0.991463104	0.989898073	0.989823534	0.99314993	0.990211496
0	0.378940264	0.589245857	0.486570956	0.544040656	0.457035718	0.337645146
0	0.425886906	0.142937147	0.145442344	0.121456374	0.091949637	0.080978542
1	0.658808264	0.857311922	0.870929715	0.833572291	0.887156268	0.875355295
1	0.578926914	0.998876262	0.999050664	0.999146841	0.997881086	0.998576441
0	0.639742513	0.201769918	0.179994308	0.173328224	0.258061053	0.204522605
1	0.788662308	0.999859474	0.999899946	0.999893683	0.999879827	0.999926644
1	0.756841744	0.996966431	0.996470534	0.997692217	0.997528105	0.997795864
0	0.544581582	0.392323576	0.324962349	0.456819674	0.277277658	0.290839421
1	0.639742513	0.921772008	0.916219171	0.907689587	0.938477129	0.920896353
0	0.425886906	0.131701837	0.133850392	0.111674719	0.084444216	0.074241148
0	0.646150435	0.131510733	0.122366751	0.111508683	0.173599213	0.140342552
1	0.658808264	0.996610439	0.997176813	0.995961282	0.997242708	0.997012202
1	0.783972327	0.998261035	0.998616053	0.99867865	0.998570762	0.999058956
1	0.375661185	0.648782578	0.542340209	0.605840354	0.519127105	0.389350284
1	0.680416388	0.894027063	0.923476946	0.875566893	0.916524681	0.922454705
0	0.738414402	0.268188561	0.181016222	0.322934623	0.333914348	0.305276573
0	0.582325387	0.119515853	0.124928762	0.149940688	0.076371168	0.105257128
0	0.585716061	0.128345799	0.13822972	0.160625635	0.082213979	0.11586127
0	0.616932568	0.290217734	0.220426429	0.253406834	0.358296109	0.255187344
0	0.781599229	0.159641847	0.167337427	0.198068311	0.207977348	0.266483405
0	0.419076328	0.182561775	0.176364242	0.156271907	0.118922113	0.10032205
0	0.575520944	0.109408173	0.107598152	0.137643641	0.069726507	0.09166378
1	0.779207404	0.654045589	0.668009649	0.711557094	0.715878942	0.775679514
1	0.642952866	0.995674448	0.995719644	0.994844993	0.996494303	0.995642388
0	0.429302939	0.263080481	0.276313934	0.228565505	0.176381361	0.16156461
1	0.766967973	0.996637992	0.996574421	0.997441743	0.997264781	0.997809725
0	0.474208799	0.07032839	0.108814292	0.058939264	0.044444456	0.055548582
0	0.592472799	0.925119419	0.939558782	0.941753603	0.87508637	0.918209957
1	0.658808264	0.992584092	0.993734834	0.991159846	0.994037406	0.993498564
1	0.616932568	0.709947545	0.63581504	0.670785324	0.764636271	0.669245294
1	0.77436763	0.599958728	0.597765878	0.661731138	0.667347333	0.722421547
0	0.474208799	0.093901957	0.143969743	0.079055703	0.059620041	0.074401139
0	0.40554968	0.640398125	0.607316096	0.597053621	0.510130468	0.439828003
0	0.422477933	0.127096186	0.125356731	0.107676404	0.081384907	0.069717323
0	0.43272572	0.193616287	0.208725487	0.166073627	0.12659328	0.117831791
1	0.592472799	0.995710082	0.9967559	0.996733691	0.992102458	0.995175558
1	0.408918775	0.91040068	0.903902146	0.894483567	0.852496066	0.819589319
1	0.776796866	0.706131769	0.71288234	0.758254767	0.761351325	0.810226275
1	0.443031394	0.998370156	0.9988289	0.998059589	0.99694621	0.997137835
0	0.671243678	0.388881213	0.440305815	0.345807152	0.463196005	0.45752055
1	0.648274688	0.996877276	0.998675262	0.997624233	0.994216501	0.997778592
1	0.804487167	0.99126523	0.994705767	0.993334898	0.992993432	0.996327869
1	0.626778069	0.465642786	0.403179392	0.420028571	0.540385821	0.440611601
1	0.630037142	0.76201137	0.724201219	0.727260926	0.808858699	0.746497551
0	0.592472799	0.156575669	0.178450592	0.194429193	0.101143275	0.148311472
1	0.609207359	0.954276422	0.969103903	0.96470888	0.92148406	0.955826405
0	0.623507443	0.49610445	0.425121833	0.450066659	0.570041525	0.463885864
1	0.639742513	0.186208055	0.165524972	0.159500655	0.23974818	0.188914132
0	0.646150435	0.344451362	0.330809825	0.303788126	0.416795208	0.35945742
1	0.788662308	0.989300307	0.991766949	0.991829115	0.991441564	0.994566892
1	0.422477933	0.416083911	0.418932862	0.371871512	0.297153886	0.265992444
1	0.415682399	0.937156771	0.936974219	0.925645836	0.893964345	0.875301322
1	0.65250629	0.70508035	0.711827246	0.665562322	0.760445089	0.727162285
1	0.568687754	0.074236641	0.068058459	0.094299746	0.046945556	0.058903076
1	0.639742513	0.245532684	0.221090032	0.212631236	0.308445444	0.248339123
1	0.65250629	0.856366195	0.862227363	0.832498274	0.886394464	0.868433239
1	0.54804085	0.229933314	0.185153412	0.279791812	0.152272115	0.163907453
0	0.436154934	0.464092378	0.501526234	0.418508709	0.338722452	0.328965879
1	0.642952866	0.999562713	0.999584149	0.999480344	0.999632712	0.99955174
1	0.761941876	0.68296303	0.644728087	0.737635605	0.741271841	0.764957842
0	0.63866935	0.103722101	0.177184857	0.130694855	0.066008487	0.13745517
1	0.665054616	0.384418425	0.419089578	0.341555762	0.458594469	0.439463634
1	0.639742513	0.978277581	0.977157756	0.97413419	0.982780325	0.977800065
0	0.40554968	0.135683472	0.115607547	0.115136666	0.087097105	0.065854801
1	0.698344565	0.430476049	0.55938743	0.385766552	0.505472797	0.560941356
0	0.793277317	0.101712305	0.123207283	0.128233369	0.136297388	0.199370952
0	0.439590265	0.040284351	0.045679202	0.033554877	0.025389164	0.024373606
1	0.77436763	0.76649749	0.767289475	0.810857651	0.812618612	0.849913154
0	0.392164896	0.140796837	0.106602637	0.119589927	0.090515176	0.061905176
1	0.642952866	0.957460839	0.956234862	0.949499422	0.966487828	0.957873773
0	0.561828311	0.083800273	0.072392236	0.106171252	0.053090259	0.063273725
0	0.537650452	0.356953816	0.278447639	0.41959306	0.248493872	0.250573416
0	0.802282593	0.572168229	0.664691392	0.635584049	0.641858924	0.762926469
0	0.65250629	0.098294754	0.09646818	0.082823489	0.13195746	0.110634622
1	0.642952866	0.784508588	0.773978051	0.752011467	0.827636713	0.788534487
1	0.649334986	0.890430364	0.892378039	0.871427186	0.913664647	0.897281526
0	0.436154934	0.117299414	0.130027476	0.099193605	0.074910168	0.070892921
1	0.408918775	0.906256103	0.899412229	0.889684261	0.846228632	0.812168532
1	0.558389537	0.802066162	0.781160258	0.84111433	0.700490621	0.73890142
1	0.786326688	0.414082325	0.450005352	0.479369308	0.48894033	0.585557687
1	0.453386342	0.620004833	0.694052194	0.575796823	0.488600401	0.512902679
1	0.623507443	0.965648006	0.9572196	0.959167148	0.972893715	0.9601374
1	0.477689928	0.390698619	0.526247253	0.347540452	0.275934496	0.335128307
0	0.599194748	0.117013608	0.141564406	0.146903017	0.074721937	0.116283184
0	0.786326688	0.419219147	0.455332285	0.484654397	0.494138577	0.590638543
0	0.665054616	0.471777413	0.509375635	0.426050834	0.546401103	0.52791524
1	0.605879578	0.728153887	0.789750163	0.777630535	0.608789845	0.732973595
0	0.43272572	0.221003697	0.238143916	0.190525749	0.145888711	0.136162771
0	0.398838391	0.260597048	0.217652102	0.2263043	0.174551929	0.129668763
0	0.541118006	0.31305569	0.246173092	0.372381045	0.21403206	0.220259023
0	0.65250629	0.878674098	0.884093959	0.857935203	0.904291389	0.888964412
0	0.668156409	0.859329129	0.883628554	0.835864424	0.888780243	0.885657031
0	0.541118006	0.48587701	0.406817239	0.551935435	0.358240501	0.368114461
0	0.595838269	0.060904496	0.071555359	0.077642907	0.038436176	0.059275394
0	0.43272572	0.634334824	0.663547502	0.590716605	0.503677525	0.487363668
1	0.761941876	0.994910464	0.994414702	0.996123086	0.995885172	0.996508652
0	0.680416388	0.204867532	0.257590898	0.176089869	0.261680805	0.271681323
1	0.793277317	0.240008686	0.285174187	0.291243841	0.302173363	0.407988795
1	0.751667958	0.413952912	0.337754139	0.479235971	0.488809157	0.491190427
1	0.665054616	0.996348606	0.997152735	0.995649016	0.997033081	0.996952725
1	0.769453157	0.772469095	0.761309493	0.8159751	0.81761153	0.847224699
0	0.649334986	0.178504346	0.172347774	0.152684062	0.230602287	0.193588163
1	0.646150435	0.706236726	0.698989839	0.666802363	0.761441763	0.717372
1	0.615832261	0.871586139	0.914547081	0.898726131	0.795310962	0.882259706
1	0.749053584	0.891991947	0.857467972	0.9152625	0.914906819	0.915124443
1	0.554945153	0.903855707	0.890401109	0.924799858	0.842617056	0.863926096
0	0.665054616	0.294747207	0.324084146	0.257576843	0.363263768	0.344816929
0	0.398838391	0.968701333	0.963501638	0.962779721	0.945342821	0.92672765
1	0.788662308	0.354840241	0.396042798	0.417345791	0.427764022	0.530955513
1	0.561828311	0.993847253	0.993665437	0.995310602	0.988755063	0.991206923
0	0.771919719	0.414078878	0.4005909	0.479365757	0.488936837	0.545526672
1	0.625688883	0.999591525	0.999788517	0.999690425	0.999216807	0.999643403
1	0.565261156	0.999924097	0.999929974	0.999942631	0.999850478	0.999890568
0	0.398838391	0.555953717	0.502540736	0.510077241	0.424039384	0.343922247
1	0.707091085	0.998379862	0.999223088	0.998071158	0.998666955	0.999069879
1	0.646150435	0.250504393	0.237803542	0.217135572	0.314069381	0.263724538
0	0.565261156	0.177513061	0.162000599	0.219153813	0.115440375	0.139945401
0	0.477689928	0.349105373	0.480858598	0.308157855	0.242232386	0.296853631
0	0.655664123	0.637518648	0.651510737	0.59404236	0.701195824	0.668800704
0	0.481173225	0.370402574	0.51279842	0.32824867	0.259327988	0.322266593
0	0.674316224	0.112819771	0.136542634	0.095324791	0.150313098	0.149159404
1	0.646150435	0.702203701	0.694829246	0.66247989	0.757963256	0.713459787
0	0.683443635	0.265237032	0.3358716	0.230530721	0.330619262	0.348810133
1	0.655664123	0.999771442	0.999812192	0.999728655	0.999806047	0.999788791
1	0.790979184	0.728434016	0.772712307	0.777875617	0.780464711	0.848601468
1	0.658808264	0.322691834	0.338668194	0.283455323	0.39357788	0.362109955
1	0.622414462	0.965712129	0.979876892	0.973619616	0.940344399	0.970130254
1	0.551495483	0.836275244	0.808534218	0.86971245	0.746015114	0.771304492
1	0.558389537	0.999980353	0.999981058	0.999985182	0.999960455	0.999969784
1	0.630037142	0.977230175	0.973554563	0.972890542	0.981959581	0.974812953
1	0.77436763	0.969685238	0.970947651	0.976703097	0.976052553	0.981896518
0	0.561828311	0.266280468	0.240775317	0.320804445	0.178744291	0.209633853
0	0.392164896	0.392132449	0.324783455	0.348908738	0.27711957	0.204518079
1	0.766967973	0.622755698	0.596914222	0.682901249	0.687972108	0.72516826
0	0.636519612	0.606587951	0.571861462	0.561900082	0.673370869	0.600881562
1	0.797817384	0.995803956	0.997227324	0.996805349	0.996597705	0.998080855
1	0.561828311	0.782067192	0.765407161	0.824168332	0.674818573	0.720481116
1	0.65250629	0.897680483	0.902637764	0.879777641	0.919426291	0.906407143
1	0.561828311	0.994876666	0.994741805	0.996097268	0.990601226	0.992664689
1	0.665054616	0.837668784	0.860789212	0.811343534	0.871274733	0.864419474
0	0.649334986	0.311249652	0.304878205	0.272827507	0.381234226	0.331773429
1	0.689451573	0.931964773	0.95626267	0.919574574	0.946498346	0.954293276
1	0.484658354	0.961871157	0.980322006	0.954703834	0.933964329	0.953190911
1	0.537650452	0.696732075	0.620766857	0.749918655	0.572283539	0.577881905
1	0.781599229	0.910924845	0.92057963	0.930456093	0.929916632	0.949939238
1	0.790979184	0.373224706	0.423734812	0.436806908	0.446995329	0.557240352
1	0.658808264	0.984565569	0.986777879	0.981608868	0.987714266	0.98653009
1	0.7644642	0.934602343	0.927884101	0.949256539	0.94857074	0.956274348
1	0.642952866	0.706778953	0.692413947	0.667384007	0.761908909	0.712363498
0	0.460312686	0.072969531	0.099983779	0.061184418	0.046134044	0.052024935
0	0.786326688	0.218439472	0.241518051	0.266648451	0.277442862	0.360080452
1	0.615832261	0.886820338	0.925294518	0.911087385	0.817361094	0.896277172
1	0.646150435	0.961136323	0.961347192	0.953836127	0.969363881	0.962482059
1	0.692431922	0.989140994	0.993605607	0.987056397	0.991315896	0.992939277
1	0.766967973	0.988842582	0.988396029	0.991478077	0.991080563	0.99277716
1	0.810989049	0.593441951	0.712629492	0.655633481	0.661404939	0.796458973
0	0.565261156	0.51219966	0.491516593	0.577855036	0.38240175	0.438900721
1	0.470730175	0.973888168	0.984801641	0.968925211	0.9540881	0.964191565
0	0.554945153	0.205258463	0.17336868	0.25147119	0.134744337	0.151991826
0	0.661938499	0.145203823	0.156479693	0.123434589	0.190430704	0.173282637
1	0.779207404	0.967880382	0.971136563	0.975303168	0.97464031	0.981809059
0	0.817323805	0.572682427	0.715545571	0.63607127	0.642334054	0.795929973
1	0.661938499	0.952486672	0.959639573	0.943639444	0.962594164	0.959772004
1	0.568687754	0.994558882	0.99477258	0.995854487	0.990030398	0.992623025
1	0.649334986	0.980438604	0.981404258	0.976701414	0.984474546	0.981528852
1	0.680416388	0.651182507	0.7223475	0.608360525	0.713344292	0.726966143
1	0.781599229	0.553924675	0.575741449	0.618212941	0.624913673	0.700710638
0	0.671243678	0.461465757	0.515695775	0.415935815	0.536277463	0.531207604
1	0.701276546	0.979386692	0.988848546	0.975451558	0.983649702	0.98765033
1	0.665054616	0.817661315	0.842775863	0.788872408	0.85496745	0.847244889
1	0.649334986	0.959398038	0.960875061	0.951784419	0.968003758	0.961824645
0	0.793277317	0.945549106	0.959203877	0.957873301	0.957159518	0.973518627
1	0.661938499	0.922870153	0.933622125	0.908967883	0.93934233	0.934622958
1	0.671243678	0.704207925	0.750700305	0.664627134	0.759692775	0.757517421
1	0.771919719	0.906766582	0.905875645	0.927131349	0.926627718	0.941841771
1	0.783972327	0.91763714	0.928981115	0.935808406	0.935217039	0.955013656
0	0.620225522	0.483875335	0.404851345	0.437967084	0.558199824	0.445111114
1	0.671243678	0.923625466	0.940235675	0.90984741	0.939937275	0.94002917
1	0.565261156	0.912166673	0.908653197	0.931447664	0.855178893	0.883767301
1	0.674316224	0.4677771	0.53054666	0.422122251	0.542481102	0.544219404
1	0.554945153	0.321088458	0.27959037	0.381105297	0.220237746	0.246257898
1	0.40554968	0.741109353	0.714819919	0.704453871	0.624252782	0.557049544
1	0.568687754	0.973998768	0.974322138	0.980043448	0.954275609	0.965408349
1	0.649334986	0.479327184	0.474942555	0.433481004	0.553774035	0.501495769
1	0.815230731	0.473093133	0.618050271	0.539216491	0.547688375	0.718367369
1	0.661938499	0.849084626	0.867161267	0.82424185	0.880519557	0.871145606
1	0.769453157	0.80169933	0.792084827	0.840805017	0.841858003	0.868335235
1	0.646150435	0.241244419	0.228717159	0.208752568	0.303578594	0.254213266
1	0.541118006	0.837986203	0.794474387	0.87113004	0.748347981	0.758897328
0	0.610314635	0.389370155	0.293473747	0.346273354	0.463699361	0.335264938
1	0.665054616	0.641191422	0.677664787	0.597883796	0.704469771	0.689990717
1	0.572107787	0.999999917	0.999999936	0.999999938	0.999999818	0.99999988
1	0.443031394	0.95707961	0.96701607	0.949049933	0.926070106	0.928594234
1	0.788662308	0.994951368	0.996170653	0.99615433	0.995917751	0.997428934
1	0.804487167	0.800528992	0.862464992	0.839817811	0.840893241	0.907756129
1	0.769453157	0.984261769	0.984074711	0.987959626	0.987475543	0.990091782
1	0.633284406	0.790620422	0.762585383	0.758772061	0.832705241	0.780891336
1	0.395496777	0.971850371	0.966129776	0.966509496	0.950641085	0.932059761
0	0.769453157	0.578463617	0.559308759	0.641540213	0.647666764	0.692965336
1	0.636519612	0.989989588	0.989255391	0.988067451	0.991985529	0.989425857
0	0.771919719	0.103979796	0.096136311	0.131010263	0.139169632	0.166540391
1	0.558389537	0.995964731	0.995734616	0.996928062	0.992562456	0.994050824
0	0.388843029	0.55863929	0.480027295	0.512801391	0.426657773	0.328150277
1	0.808840368	0.634032762	0.740539746	0.693282043	0.698082644	0.818644027
0	0.408918775	0.40255087	0.373087207	0.358872427	0.285778499	0.235182665
1	0.655664123	0.283114003	0.290317087	0.246880586	0.350474121	0.314405363
1	0.378940264	0.514500604	0.410523757	0.468371112	0.384544689	0.274015645
0	0.646150435	0.918405156	0.917806291	0.903773662	0.935822856	0.921541082
1	0.769453157	0.322756051	0.302050461	0.382911622	0.393646891	0.441376362
0	0.639742513	0.186920252	0.16618547	0.160131792	0.24059099	0.189628807
1	0.746420971	0.888352812	0.848492136	0.912325692	0.912011014	0.910010425
1	0.761941876	0.999603265	0.999583265	0.999699337	0.999666259	0.999722939
