# Supplementary material for: Alzheimer’s disease biological PET staging using plasma p217+tau
Source: Commun Med (Lond). 2025 Feb 27;5:53. doi: 10.1038/s43856-025-00768-z (PMC11868538; doi:10.1038/s43856-025-00768-z)
Supplement: Supplementary file 4 — Supplementary_Data_1 to 3 [file 43856_2025_768_MOESM4_ESM.zip › Supplementary_Data_2f.csv]

Binary Biological PET Stage_CI	base_model	pT217	pT217 + age	pT217 + sex	pT217 + APOE	full model
0	0.030499333	0.036860395	0.002905248	0.03837706	0.038002573	0.003075569
0	0.12397683	0.167860267	0.078004179	0.157754023	0.165402468	0.070053192
0	0.048448614	0.064839044	0.009711827	0.067788578	0.063752781	0.010270993
0	0.085116961	0.059732161	0.013341119	0.055115371	0.058724467	0.011652815
0	0.020261793	0.197534466	0.01288168	0.207201337	0.20270848	0.013978477
0	0.148607857	0.160271064	0.095145307	0.150470652	0.157900842	0.085662604
0	0.035839954	0.065838165	0.006532509	0.068839945	0.064736653	0.006895849
0	0.085116961	0.08528184	0.020240812	0.079125794	0.083891416	0.017798324
0	0.087194477	0.070669969	0.024436707	0.07392493	0.069495274	0.025973729
0	0.087194477	0.242539813	0.109238618	0.254194601	0.2393311	0.117765976
0	0.024240285	0.405031474	0.033752533	0.390086642	0.412926671	0.030736015
0	0.070142273	0.033754067	0.005257851	0.030905122	0.033162765	0.004538784
0	0.012093876	0.255320592	0.009291786	0.267502281	0.261536302	0.010098845
0	0.065193127	0.424047415	0.168479203	0.441349307	0.419835882	0.182261444
0	0.037350599	0.084640546	0.010099572	0.088630332	0.087152765	0.010848646
0	0.14415649	0.03238901	0.022801353	0.033685948	0.033395996	0.024351306
0	0.165991675	0.153864733	0.148208336	0.161428658	0.151570074	0.158783593
1	0.183476049	0.658089442	0.672342414	0.646213911	0.665477962	0.657963959
0	0.095910418	0.039140843	0.01424049	0.040770963	0.03846083	0.015014327
1	0.266689196	0.837116443	0.913807215	0.831188187	0.834837793	0.909031171
0	0.085116961	0.546112858	0.25849897	0.531976358	0.541870215	0.24133722
0	0.072989299	0.059642428	0.01160647	0.055031364	0.061455236	0.010257095
1	0.095910418	0.199954461	0.096824334	0.209733168	0.197149394	0.104210296
0	0.14415649	0.031013886	0.021724037	0.032244073	0.031979069	0.023186815
0	0.115701834	0.030990167	0.014399186	0.032219207	0.030444888	0.01514862
1	0.165991675	0.533055489	0.569772919	0.551602799	0.528791731	0.596455649
1	0.227721519	0.610242915	0.683358219	0.597241236	0.606188419	0.666007308
0	0.033757627	0.094360731	0.010026133	0.09886208	0.097134338	0.010781297
0	0.293130196	0.175904891	0.355097442	0.1845494	0.173356546	0.375793253
0	0.042743836	0.046296918	0.003774861	0.0425653	0.04550101	0.003261991
0	0.1997106	0.029476553	0.023521989	0.026943065	0.030394876	0.020756801
0	0.216999875	0.030595626	0.028077859	0.027978828	0.031548072	0.024823615
0	0.048448614	0.048634244	0.006954633	0.050744583	0.047800954	0.007321934
0	0.209806901	0.034372275	0.027904613	0.03147839	0.033770727	0.024388628
0	0.120159128	0.037000356	0.02015222	0.038523959	0.038146747	0.021538596
0	0.168283703	0.028158229	0.017012863	0.025723625	0.029036266	0.014967719
0	0.192949496	0.09530014	0.076476188	0.088586158	0.093766585	0.068273971
1	0.105397005	0.50420884	0.367451479	0.52259753	0.499919134	0.391980506
0	0.157583365	0.045754033	0.038363156	0.047717503	0.047161683	0.041175386
1	0.12397683	0.534017905	0.365754772	0.519718374	0.529755504	0.345307097
0	0.422373889	0.022526215	0.097933803	0.023355307	0.023231097	0.104512237
0	0.254738042	0.203555683	0.277918972	0.192150674	0.208848437	0.259707171
0	0.165991675	0.440488963	0.467637078	0.458089166	0.436243321	0.493605508
0	0.048448614	0.106345366	0.017501273	0.111475355	0.10465845	0.018652676
0	0.162370679	0.086280684	0.052620931	0.080067919	0.084875817	0.046703694
0	0.422373889	0.026041712	0.113428513	0.027034399	0.026854874	0.121152495
0	0.082383362	0.09289422	0.033631815	0.097318447	0.095628773	0.036331899
0	0.131694803	0.030438932	0.018560569	0.031641337	0.031386605	0.019793963
0	0.172009486	0.038237999	0.035943684	0.039823099	0.039421599	0.038506888
0	0.254738042	0.505189436	0.640007089	0.490569518	0.513386262	0.623423788
0	0.090666153	0.188999483	0.090273627	0.198267742	0.19400113	0.098251307
0	0.177142902	0.105519878	0.075480916	0.098261006	0.103844264	0.067439363
1	0.221516965	0.6175082	0.772230485	0.635774386	0.625260562	0.794458694
0	0.232395551	0.059260596	0.086046789	0.061919288	0.05826021	0.091556363
1	0.670236791	0.542710099	0.957279095	0.528526048	0.550850428	0.95493297
1	0.431088962	0.421384145	0.76441949	0.406405266	0.417179017	0.748961449
0	0.065193127	0.068097866	0.015538412	0.071217953	0.066962012	0.016477873
0	0.071883008	0.119014503	0.034536846	0.124804287	0.117157347	0.0369456
0	0.254738042	0.034013085	0.041294906	0.031145292	0.035069306	0.036680225
0	0.366059325	0.24663338	0.503777943	0.233951244	0.252706457	0.48252976
0	0.059086212	0.071847766	0.014423346	0.07516455	0.070655371	0.015298287
0	0.095910418	0.037410459	0.013529399	0.038954411	0.036758802	0.014254945
0	0.115701834	0.054415982	0.027198464	0.05682358	0.0534912	0.028847887
1	0.266689196	0.397992316	0.52378898	0.383073007	0.393854013	0.501094457
0	0.131694803	0.062310091	0.041505803	0.06512758	0.064199381	0.04468718
1	0.109506475	0.218340507	0.138049609	0.228951079	0.223914768	0.150107278
0	0.138949598	0.105294513	0.075296854	0.110369526	0.103621989	0.080551685
0	0.140931324	0.023140329	0.010377172	0.021089899	0.023864173	0.00908041
0	0.095910418	0.043883226	0.016214554	0.045751808	0.043126163	0.017124796
0	0.138949598	0.153391383	0.115955411	0.160931711	0.151102367	0.124392425
0	0.080410378	0.042208629	0.008946266	0.038758267	0.043511005	0.0078657
0	0.187462376	0.06791135	0.07722292	0.071021666	0.069959804	0.083247378
0	0.105397005	0.750404571	0.658007974	0.765822169	0.747245271	0.684675901
0	0.102934697	0.100749179	0.03235623	0.093741694	0.099139387	0.028615585
0	0.597402112	0.027396564	0.191312955	0.025019465	0.028251283	0.174004698
0	0.197091968	0.058767166	0.065911257	0.061400214	0.057774437	0.070121507
0	0.095910418	0.320060904	0.177475299	0.334628339	0.316282638	0.191229109
0	0.082383362	0.031505473	0.009707453	0.032759473	0.032485611	0.010325088
0	0.43757208	0.063956685	0.26510609	0.066860115	0.062883923	0.280229591
0	0.309651371	0.027123529	0.042119284	0.024767112	0.026643225	0.036882445
0	0.203961543	0.017150754	0.019446224	0.017738675	0.017688859	0.020631192
1	0.162370679	0.120252785	0.077135329	0.112249309	0.118379312	0.069027505
0	0.05573133	0.032129851	0.005709914	0.033414176	0.033128966	0.006058143
0	0.105397005	0.253318735	0.147278496	0.265419054	0.250018109	0.158571481
0	0.117397202	0.024586957	0.008428794	0.022424449	0.02535539	0.007369482
0	0.060008292	0.055765573	0.008147376	0.051404197	0.057466457	0.007178412
0	0.405577683	0.082109475	0.217716031	0.076135213	0.08076518	0.198424712
0	0.138949598	0.026654361	0.016000949	0.027675953	0.026181988	0.016818064
0	0.105397005	0.125519481	0.062591835	0.131645461	0.12357725	0.067072115
0	0.126871299	0.173359045	0.118260654	0.181880641	0.1708391	0.127006618
0	0.187462376	0.029191082	0.030515279	0.030333462	0.03010069	0.03259247
0	0.090666153	0.185422846	0.088163379	0.194522171	0.190350847	0.095942746
0	0.10695964	0.131177396	0.050730949	0.122651563	0.13488647	0.045753853
0	0.246688257	0.062083037	0.069998141	0.05731709	0.061039045	0.062158951
1	0.280447293	0.089469914	0.189411843	0.093713961	0.092112747	0.203638293
1	0.059086212	0.273679397	0.07757103	0.28658674	0.270216396	0.083816409
1	0.448145155	0.059462049	0.275654767	0.062131216	0.06126967	0.293710569
0	0.296553535	0.02915413	0.045557861	0.026644751	0.030062609	0.040451046
0	0.246688257	0.062666671	0.070719317	0.057863945	0.061613702	0.06281389
0	0.197091968	0.068839775	0.078378281	0.071998744	0.067692691	0.083513413
0	0.342082415	0.110458927	0.232324798	0.102945163	0.113652242	0.214839927
0	0.172009486	0.041243165	0.0390849	0.042978603	0.042516744	0.041911225
0	0.06785393	0.045489871	0.01118706	0.047439918	0.046889704	0.011949117
0	0.066203804	0.051059199	0.008446589	0.047007198	0.052622985	0.00743735
0	0.138949598	0.16570116	0.126769231	0.173849957	0.163268062	0.136038795
0	0.214215225	0.154887231	0.210446831	0.162502077	0.152580411	0.224715597
0	0.066203804	0.070569767	0.012309391	0.065278526	0.072693083	0.010900865
0	0.275153251	0.020979933	0.027808326	0.019099021	0.021636987	0.024496482
0	0.172009486	0.091855681	0.094701765	0.096225276	0.094562496	0.102333501
0	0.102934697	0.484923287	0.25994538	0.47013705	0.480632164	0.24230492
0	0.293130196	0.03948186	0.081905939	0.041129019	0.038796274	0.086834713
1	0.309651371	0.04329173	0.069842321	0.039766276	0.042544224	0.061811895
0	0.070142273	0.062068372	0.010593208	0.057303351	0.061024606	0.009241109
0	0.197091968	0.524270155	0.627270782	0.542782553	0.519995474	0.652786495
0	0.135822438	0.12194474	0.060488096	0.113858737	0.120049065	0.053961787
0	0.126871299	0.036541671	0.019871616	0.03804255	0.035904302	0.020969557
0	0.115701834	0.105542424	0.058212115	0.11063041	0.103866501	0.062267719
1	0.415949417	0.161509477	0.427431659	0.151658425	0.165923674	0.405158319
0	0.063603294	0.174451628	0.032502816	0.164088393	0.171919467	0.028912719
1	0.097347709	0.183438773	0.067270112	0.172737841	0.188325561	0.061081577
0	0.197091968	0.049114685	0.054127036	0.051249608	0.048273739	0.057472098
0	0.06785393	0.282804834	0.10460708	0.296058757	0.289439192	0.114281109
0	0.266689196	0.055536775	0.070552335	0.051190279	0.054594417	0.062592966
0	0.117397202	0.462468724	0.295832118	0.447556557	0.47061744	0.2792741
0	0.148607857	0.062082646	0.031602843	0.057316725	0.06103866	0.027809663
1	0.493795346	0.756386194	0.960721681	0.747484032	0.762446347	0.958931538
1	0.128706511	0.873004412	0.827522075	0.868498209	0.876665404	0.820567428
0	0.06785393	0.079792962	0.021448061	0.083527524	0.082172598	0.023100647
1	0.515890275	0.618175179	0.947619051	0.636434588	0.614153674	0.953597165
0	0.115701834	0.044414399	0.021604025	0.046309879	0.043648767	0.022848384
0	0.128706511	0.036429217	0.015060836	0.033386937	0.037558408	0.013270837
0	0.448145155	0.05491732	0.257444873	0.057350826	0.056593593	0.274500838
0	0.151977619	0.092398774	0.073855875	0.09679694	0.090906275	0.078911697
0	0.474197978	0.057228348	0.294887125	0.059781517	0.058971569	0.313687185
0	0.251624744	0.028608036	0.044631519	0.029722503	0.028102704	0.047131996
0	0.115701834	0.104682449	0.057660799	0.109725426	0.103018327	0.061672334
0	0.315320424	0.0459833	0.108948697	0.047958428	0.045192425	0.115630029
0	0.151977619	0.80332696	0.82493172	0.816719906	0.80067592	0.842751319
0	0.287692461	0.110524623	0.166265825	0.103007505	0.108780882	0.150814034
1	0.165991675	0.052085615	0.044320107	0.054373047	0.051197542	0.047063279
1	0.467623389	0.273861032	0.674496703	0.260526084	0.280364596	0.656746535
0	0.088513941	0.144146023	0.043649417	0.135031602	0.148163863	0.03934409
1	0.10695964	0.928639235	0.880240835	0.92636176	0.93083721	0.875998011
0	0.071883008	0.31513227	0.121691582	0.329535526	0.311383912	0.131511715
0	0.162370679	0.285971668	0.215144667	0.272383286	0.282417734	0.198231249
0	0.117397202	0.046094192	0.01714708	0.042376382	0.047511904	0.015157999
0	0.05573133	0.059621199	0.011601672	0.062298642	0.061433396	0.012426843
0	0.12397683	0.089920702	0.037027836	0.083503306	0.088463524	0.032752527
0	0.087194477	0.087317372	0.031272379	0.091448103	0.085897554	0.033338825
1	0.356172965	0.507811933	0.758431627	0.493217127	0.503523909	0.743300766
0	0.117397202	0.124775948	0.054512763	0.116553193	0.128328611	0.049178313
0	0.138949598	0.178601505	0.138264289	0.187375632	0.176023334	0.148408411
0	0.117397202	0.484138727	0.316226829	0.469347048	0.492326814	0.299293602
0	0.197091968	0.144741963	0.175151962	0.151848446	0.142557501	0.187291882
0	0.126871299	0.050867105	0.02884937	0.053091888	0.049998317	0.030585911
1	0.36224681	0.211573066	0.518491661	0.221881179	0.208651434	0.542175278
1	0.500392042	0.263639334	0.773509609	0.276154466	0.269986989	0.793351134
0	0.060008292	0.103536108	0.016942007	0.096381144	0.106550956	0.015096129
1	0.209806901	0.189466227	0.186750045	0.178546896	0.186770551	0.170727525
0	0.287692461	0.057536941	0.083361758	0.053060915	0.056563345	0.074164885
1	0.165991675	0.356840847	0.373729536	0.372537549	0.352866252	0.397090742
0	0.1130292	0.214929183	0.093500023	0.203157001	0.211974783	0.084418458
0	0.105397005	0.105659044	0.051096036	0.110753131	0.103981523	0.054645976
0	0.324644618	0.022942804	0.05970419	0.023791067	0.023660551	0.06373045
0	0.246688257	0.04096481	0.044333248	0.037601208	0.040255048	0.038992664
1	0.415949417	0.170904551	0.445858632	0.160678625	0.17552505	0.423590756
0	0.115701834	0.261823505	0.172546244	0.274266502	0.258453269	0.185575296
1	0.386806123	0.396303264	0.768819927	0.41301648	0.39217052	0.787738789
0	0.12397683	0.393210859	0.234985357	0.378312655	0.389088552	0.21781619
0	0.509297541	0.085277937	0.337096552	0.079122113	0.083887569	0.312234251
0	0.128706511	0.073901857	0.033728007	0.068409801	0.076118387	0.030121795
0	0.397018438	0.301004974	0.705806336	0.314921267	0.30788927	0.729461826
0	0.097347709	0.039524826	0.010936509	0.036262385	0.040747019	0.00962243
0	0.181022137	0.03266213	0.030186063	0.033972374	0.032088969	0.03187468
1	0.192949496	0.280251038	0.259844953	0.266779578	0.276738759	0.240695143
0	0.587053643	0.082184269	0.424828668	0.076205692	0.080838882	0.397776799
0	0.181022137	0.243117104	0.27272387	0.254796066	0.239903364	0.291135854
0	0.140931324	0.477008079	0.371877326	0.462170379	0.485186613	0.353754754
1	0.126871299	0.331153651	0.257329589	0.346079625	0.327311186	0.275816687
0	0.293130196	0.094787251	0.200434802	0.099311023	0.093260931	0.213271668
0	0.209806901	0.079508598	0.071013731	0.073685262	0.078202413	0.063220924
0	0.232395551	0.067596255	0.099065933	0.070690065	0.066468008	0.105517753
1	0.463526522	0.325587441	0.782441446	0.340335415	0.321776651	0.800144116
0	0.197091968	0.136726933	0.164820253	0.143427146	0.134641812	0.176248483
0	0.126871299	0.25768651	0.189666092	0.269963805	0.254349814	0.203740263
0	0.309651371	0.230858523	0.377858542	0.218608561	0.227754083	0.354306985
0	0.181022137	0.201114775	0.222687303	0.210946915	0.198297849	0.238146939
0	0.232395551	0.10510819	0.157818299	0.110173452	0.103438222	0.168426903
0	0.148607857	0.185852815	0.113591407	0.175063639	0.183195746	0.102733118
0	0.227721519	0.195757781	0.216312409	0.184617309	0.192996009	0.19859375
0	0.053518606	0.070321975	0.012258664	0.073558676	0.069152519	0.012989601
0	0.232395551	0.201924633	0.304347853	0.211793995	0.199099459	0.323640838
0	0.128706511	0.190585562	0.103435311	0.17962638	0.195619599	0.094514842
0	0.251624744	0.068355271	0.113534906	0.071488847	0.067215519	0.120903897
0	0.097347709	0.051914634	0.014934367	0.047805876	0.053503438	0.013203681
0	0.082383362	0.113580547	0.042678176	0.119088073	0.116853333	0.0462223
0	0.140931324	0.301438124	0.205694392	0.287558361	0.308328104	0.191384067
0	0.126871299	0.069761686	0.041281347	0.072968996	0.068600677	0.043950074
0	0.561420845	0.068999724	0.342715575	0.063804147	0.067850222	0.317202043
1	0.181022137	0.149869097	0.161959459	0.157233351	0.147622327	0.173357574
0	0.135822438	0.131053186	0.065877902	0.122533154	0.129039821	0.058877009
0	0.115701834	0.04342418	0.021060085	0.045269545	0.042674533	0.022265895
0	0.066203804	0.144878569	0.029362838	0.135731896	0.148913526	0.026370889
0	0.039645464	0.059314764	0.006639196	0.061976272	0.058313539	0.007001807
1	0.197091968	0.093031439	0.108827921	0.097462884	0.09152996	0.116226181
1	0.154111897	0.994214587	0.995517445	0.994163077	0.994409745	0.995532094
1	0.221516965	0.252487236	0.375787948	0.26455363	0.258656971	0.401176417
0	0.266689196	0.48587987	0.620115888	0.47110037	0.481588516	0.599818812
1	0.431088962	0.130658724	0.362053732	0.122157134	0.128650392	0.337418072
0	0.135822438	0.354697975	0.227413968	0.340082927	0.350733521	0.210350626
0	0.079201217	0.127425178	0.042890802	0.133649266	0.125458321	0.045940818
0	0.061514168	0.293387526	0.097148638	0.307031329	0.30016986	0.106217548
0	0.135822438	0.083031102	0.038587306	0.07700377	0.081673366	0.034119189
1	0.087194477	0.405628557	0.220551922	0.422551448	0.401466352	0.237582532
0	0.148607857	0.027431424	0.012556244	0.025051687	0.02694592	0.010880403
0	0.10695964	0.512440958	0.313172275	0.497892465	0.520634063	0.296536489
0	0.050462896	0.080171173	0.014307003	0.083925643	0.082561206	0.015384324
0	0.483088063	0.09180441	0.326040237	0.085282375	0.090320361	0.301723954
0	0.090666153	0.060783524	0.023525898	0.063521456	0.0626291	0.025279755
0	0.151977619	0.047880859	0.035292577	0.049952694	0.047059592	0.037421896
0	0.037350599	0.074200052	0.008636405	0.07764041	0.07642489	0.009257693
0	0.115701834	0.196517526	0.121494369	0.206137242	0.193747869	0.130626645
0	0.135822438	0.052092464	0.022593887	0.047971937	0.051204284	0.019789088
0	0.095910418	0.037490338	0.013562114	0.039038257	0.03683737	0.01428987
0	0.057636123	0.171934631	0.027866047	0.161668593	0.169430679	0.024749897
0	0.102934697	0.758915493	0.571356298	0.750100188	0.755831701	0.552852216
