# Supplementary material for: Alzheimer’s disease biological PET staging using plasma p217+tau
Source: Commun Med (Lond). 2025 Feb 27;5:53. doi: 10.1038/s43856-025-00768-z (PMC11868538; doi:10.1038/s43856-025-00768-z)
Supplement: Supplementary file 4 — Supplementary_Data_1 to 3 [file 43856_2025_768_MOESM4_ESM.zip › Supplementary_Data_3a_MovingAverage.csv]

pT_anchor	Prv_AnTn	Prv_TnegMTL	Prv_MOD	Prv_HIGH
40	0.88590604	0.100671141	0.013422819	0
41	0.881578947	0.105263158	0.013157895	0
42	0.877419355	0.109677419	0.012903226	0
43	0.8625	0.11875	0.01875	0
44	0.845679012	0.135802469	0.018518519	0
45	0.842424242	0.139393939	0.018181818	0
46	0.842424242	0.139393939	0.018181818	0
47	0.838323353	0.143712575	0.017964072	0
48	0.833333333	0.148809524	0.017857143	0
49	0.832369942	0.150289017	0.01734104	0
50	0.829545455	0.153409091	0.017045455	0
51	0.823863636	0.153409091	0.022727273	0
52	0.82122905	0.156424581	0.022346369	0
53	0.822222222	0.155555556	0.022222222	0
54	0.817679558	0.160220994	0.022099448	0
55	0.81420765	0.158469945	0.027322404	0
56	0.809782609	0.157608696	0.032608696	0
57	0.809782609	0.157608696	0.032608696	0
58	0.803191489	0.154255319	0.037234043	0.005319149
59	0.80104712	0.151832461	0.041884817	0.005235602
60	0.795811518	0.157068063	0.041884817	0.005235602
61	0.789473684	0.157894737	0.047368421	0.005263158
62	0.78125	0.161458333	0.052083333	0.005208333
63	0.769230769	0.174358974	0.051282051	0.005128205
64	0.75	0.195	0.05	0.005
65	0.746268657	0.199004975	0.049751244	0.004975124
66	0.746268657	0.199004975	0.049751244	0.004975124
67	0.741293532	0.2039801	0.049751244	0.004975124
68	0.736318408	0.2039801	0.054726368	0.004975124
69	0.736318408	0.2039801	0.054726368	0.004975124
70	0.731343284	0.208955224	0.054726368	0.004975124
71	0.719211823	0.21182266	0.064039409	0.004926108
72	0.712871287	0.212871287	0.069306931	0.004950495
73	0.707920792	0.217821782	0.069306931	0.004950495
74	0.702970297	0.222772277	0.069306931	0.004950495
75	0.702970297	0.227722772	0.064356436	0.004950495
76	0.699507389	0.231527094	0.064039409	0.004926108
77	0.685990338	0.231884058	0.072463768	0.009661836
78	0.68627451	0.230392157	0.073529412	0.009803922
79	0.67804878	0.23902439	0.073170732	0.009756098
80	0.674876847	0.24137931	0.073891626	0.009852217
81	0.661616162	0.252525253	0.075757576	0.01010101
82	0.661538462	0.251282051	0.076923077	0.01025641
83	0.653061224	0.260204082	0.076530612	0.010204082
84	0.649746193	0.258883249	0.081218274	0.010152284
85	0.647959184	0.260204082	0.081632653	0.010204082
86	0.647668394	0.259067358	0.082901554	0.010362694
87	0.642487047	0.259067358	0.088082902	0.010362694
88	0.626943005	0.274611399	0.088082902	0.010362694
89	0.618556701	0.278350515	0.092783505	0.010309278
90	0.608247423	0.288659794	0.092783505	0.010309278
91	0.596938776	0.295918367	0.091836735	0.015306122
92	0.584210526	0.3	0.1	0.015789474
93	0.569892473	0.311827957	0.102150538	0.016129032
94	0.56284153	0.316939891	0.103825137	0.016393443
95	0.543010753	0.317204301	0.123655914	0.016129032
96	0.534759358	0.326203209	0.122994652	0.016042781
97	0.529411765	0.331550802	0.122994652	0.016042781
98	0.518918919	0.335135135	0.12972973	0.016216216
99	0.513661202	0.338797814	0.131147541	0.016393443
100	0.505494505	0.346153846	0.131868132	0.016483516
101	0.497237569	0.35359116	0.132596685	0.016574586
102	0.477777778	0.366666667	0.138888889	0.016666667
103	0.483516484	0.362637363	0.137362637	0.016483516
104	0.464088398	0.375690608	0.143646409	0.016574586
105	0.456043956	0.373626374	0.153846154	0.016483516
106	0.444444444	0.372222222	0.166666667	0.016666667
107	0.43575419	0.374301676	0.173184358	0.016759777
108	0.423728814	0.384180791	0.175141243	0.016949153
109	0.426136364	0.375	0.181818182	0.017045455
110	0.426136364	0.375	0.181818182	0.017045455
111	0.416184971	0.38150289	0.184971098	0.01734104
112	0.405882353	0.388235294	0.188235294	0.017647059
113	0.398809524	0.392857143	0.19047619	0.017857143
114	0.384146341	0.396341463	0.201219512	0.018292683
115	0.382716049	0.395061728	0.203703704	0.018518519
116	0.37654321	0.401234568	0.203703704	0.018518519
117	0.36875	0.40625	0.20625	0.01875
118	0.367088608	0.411392405	0.202531646	0.018987342
119	0.367088608	0.411392405	0.202531646	0.018987342
120	0.356687898	0.420382166	0.203821656	0.01910828
121	0.348101266	0.417721519	0.215189873	0.018987342
122	0.335483871	0.425806452	0.219354839	0.019354839
123	0.326666667	0.433333333	0.22	0.02
124	0.333333333	0.421768707	0.224489796	0.020408163
125	0.3125	0.4375	0.229166667	0.020833333
126	0.305555556	0.444444444	0.229166667	0.020833333
127	0.302816901	0.443661972	0.232394366	0.021126761
128	0.302816901	0.443661972	0.232394366	0.021126761
129	0.278571429	0.45	0.25	0.021428571
130	0.26618705	0.45323741	0.258992806	0.021582734
131	0.26618705	0.460431655	0.251798561	0.021582734
132	0.257352941	0.463235294	0.257352941	0.022058824
133	0.25	0.470588235	0.257352941	0.022058824
134	0.248175182	0.459854015	0.262773723	0.02919708
135	0.244444444	0.466666667	0.259259259	0.02962963
136	0.244444444	0.466666667	0.259259259	0.02962963
137	0.242647059	0.470588235	0.257352941	0.029411765
138	0.231343284	0.485074627	0.253731343	0.029850746
139	0.21969697	0.492424242	0.257575758	0.03030303
140	0.21641791	0.47761194	0.276119403	0.029850746
141	0.218045113	0.481203008	0.270676692	0.030075188
142	0.221374046	0.480916031	0.267175573	0.030534351
143	0.2265625	0.46875	0.2734375	0.03125
144	0.229508197	0.450819672	0.286885246	0.032786885
145	0.218487395	0.453781513	0.294117647	0.033613445
146	0.221311475	0.450819672	0.295081967	0.032786885
147	0.221311475	0.450819672	0.295081967	0.032786885
148	0.223140496	0.454545455	0.289256198	0.033057851
149	0.213114754	0.459016393	0.295081967	0.032786885
150	0.214876033	0.454545455	0.297520661	0.033057851
151	0.214876033	0.446280992	0.305785124	0.033057851
152	0.209677419	0.435483871	0.322580645	0.032258065
153	0.208	0.432	0.328	0.032
154	0.203252033	0.430894309	0.333333333	0.032520325
155	0.198347107	0.429752066	0.338842975	0.033057851
156	0.198347107	0.429752066	0.338842975	0.033057851
157	0.194915254	0.43220339	0.347457627	0.025423729
158	0.193277311	0.43697479	0.344537815	0.025210084
159	0.181034483	0.431034483	0.362068966	0.025862069
160	0.177966102	0.43220339	0.36440678	0.025423729
161	0.181034483	0.422413793	0.370689655	0.025862069
162	0.173913043	0.426086957	0.373913043	0.026086957
163	0.175438596	0.412280702	0.385964912	0.026315789
164	0.162162162	0.423423423	0.387387387	0.027027027
165	0.160714286	0.419642857	0.392857143	0.026785714
166	0.159292035	0.415929204	0.389380531	0.03539823
167	0.144144144	0.423423423	0.396396396	0.036036036
168	0.148148148	0.407407407	0.407407407	0.037037037
169	0.150943396	0.405660377	0.405660377	0.037735849
170	0.144230769	0.394230769	0.423076923	0.038461538
171	0.138613861	0.386138614	0.445544554	0.02970297
172	0.13	0.39	0.45	0.03
173	0.131313131	0.383838384	0.454545455	0.03030303
174	0.12244898	0.387755102	0.459183673	0.030612245
175	0.127659574	0.393617021	0.436170213	0.042553191
176	0.136842105	0.368421053	0.452631579	0.042105263
177	0.136842105	0.368421053	0.452631579	0.042105263
178	0.138297872	0.372340426	0.446808511	0.042553191
179	0.136842105	0.368421053	0.452631579	0.042105263
180	0.136842105	0.357894737	0.463157895	0.042105263
181	0.138297872	0.35106383	0.468085106	0.042553191
182	0.142857143	0.340659341	0.472527473	0.043956044
183	0.113636364	0.352272727	0.488636364	0.045454545
184	0.107142857	0.345238095	0.5	0.047619048
185	0.086419753	0.37037037	0.49382716	0.049382716
186	0.075949367	0.379746835	0.493670886	0.050632911
187	0.075	0.375	0.5	0.05
188	0.064935065	0.363636364	0.519480519	0.051948052
189	0.064935065	0.363636364	0.519480519	0.051948052
190	0.065789474	0.355263158	0.526315789	0.052631579
191	0.064102564	0.346153846	0.525641026	0.064102564
192	0.064102564	0.346153846	0.525641026	0.064102564
193	0.064102564	0.333333333	0.538461538	0.064102564
194	0.064935065	0.324675325	0.545454545	0.064935065
195	0.064102564	0.333333333	0.538461538	0.064102564
196	0.064935065	0.324675325	0.545454545	0.064935065
197	0.064935065	0.324675325	0.545454545	0.064935065
198	0.064102564	0.320512821	0.551282051	0.064102564
199	0.0625	0.3125	0.55	0.075
200	0.051948052	0.298701299	0.571428571	0.077922078
201	0.04109589	0.301369863	0.575342466	0.082191781
202	0.04109589	0.301369863	0.575342466	0.082191781
203	0.041666667	0.291666667	0.583333333	0.083333333
204	0.04109589	0.287671233	0.589041096	0.082191781
205	0.042253521	0.267605634	0.605633803	0.084507042
206	0.042253521	0.253521127	0.605633803	0.098591549
207	0.041666667	0.25	0.611111111	0.097222222
208	0.04109589	0.232876712	0.630136986	0.095890411
209	0.042253521	0.225352113	0.633802817	0.098591549
210	0.042857143	0.214285714	0.642857143	0.1
211	0.042857143	0.2	0.657142857	0.1
212	0.042857143	0.2	0.657142857	0.1
213	0.043478261	0.188405797	0.666666667	0.101449275
214	0.044117647	0.191176471	0.661764706	0.102941176
215	0.044117647	0.191176471	0.661764706	0.102941176
216	0.042857143	0.2	0.657142857	0.1
217	0.029411765	0.191176471	0.676470588	0.102941176
218	0.029411765	0.176470588	0.691176471	0.102941176
219	0.029411765	0.176470588	0.691176471	0.102941176
220	0.030769231	0.184615385	0.676923077	0.107692308
221	0.030769231	0.184615385	0.676923077	0.107692308
222	0.03030303	0.181818182	0.681818182	0.106060606
223	0.028985507	0.202898551	0.666666667	0.101449275
224	0.028985507	0.202898551	0.666666667	0.101449275
225	0.028571429	0.2	0.657142857	0.114285714
226	0.014492754	0.188405797	0.68115942	0.115942029
227	0.014492754	0.188405797	0.68115942	0.115942029
228	0.014492754	0.188405797	0.68115942	0.115942029
229	0.014925373	0.179104478	0.686567164	0.119402985
230	0.014925373	0.179104478	0.686567164	0.119402985
231	0.015384615	0.184615385	0.676923077	0.123076923
232	0.016129032	0.193548387	0.64516129	0.14516129
233	0.016666667	0.183333333	0.65	0.15
234	0.016393443	0.180327869	0.655737705	0.147540984
235	0.016393443	0.180327869	0.655737705	0.147540984
236	0.016393443	0.163934426	0.655737705	0.163934426
237	0.016949153	0.169491525	0.644067797	0.169491525
238	0.017241379	0.155172414	0.655172414	0.172413793
239	0.01754386	0.157894737	0.649122807	0.175438596
240	0.018181818	0.145454545	0.654545455	0.181818182
241	0.018181818	0.145454545	0.654545455	0.181818182
242	0.018181818	0.145454545	0.654545455	0.181818182
243	0.018181818	0.163636364	0.636363636	0.181818182
244	0.018181818	0.163636364	0.636363636	0.181818182
245	0.018518519	0.166666667	0.62962963	0.185185185
246	0.018867925	0.169811321	0.641509434	0.169811321
247	0.019230769	0.173076923	0.634615385	0.173076923
248	0.019230769	0.173076923	0.634615385	0.173076923
249	0.018518519	0.166666667	0.648148148	0.166666667
250	0.018867925	0.169811321	0.641509434	0.169811321
251	0.018867925	0.169811321	0.641509434	0.169811321
252	0.019230769	0.173076923	0.634615385	0.173076923
253	0.019230769	0.173076923	0.634615385	0.173076923
254	0.018867925	0.169811321	0.622641509	0.188679245
255	0.018867925	0.169811321	0.641509434	0.169811321
256	0	0.176470588	0.647058824	0.176470588
257	0	0.156862745	0.666666667	0.176470588
258	0	0.156862745	0.666666667	0.176470588
259	0	0.156862745	0.666666667	0.176470588
260	0	0.156862745	0.647058824	0.196078431
261	0	0.156862745	0.647058824	0.196078431
262	0	0.156862745	0.647058824	0.196078431
263	0	0.156862745	0.647058824	0.196078431
264	0	0.156862745	0.647058824	0.196078431
265	0	0.134615385	0.634615385	0.230769231
266	0	0.137254902	0.62745098	0.235294118
267	0	0.142857143	0.612244898	0.244897959
268	0	0.14	0.6	0.26
269	0	0.16	0.58	0.26
270	0	0.16	0.58	0.26
271	0	0.163265306	0.591836735	0.244897959
272	0	0.163265306	0.591836735	0.244897959
273	0	0.166666667	0.583333333	0.25
274	0	0.166666667	0.583333333	0.25
275	0	0.14893617	0.595744681	0.255319149
276	0	0.14893617	0.595744681	0.255319149
277	0	0.14893617	0.595744681	0.255319149
278	0	0.145833333	0.604166667	0.25
279	0	0.152173913	0.608695652	0.239130435
280	0	0.152173913	0.608695652	0.239130435
281	0	0.152173913	0.608695652	0.239130435
282	0	0.133333333	0.622222222	0.244444444
283	0	0.133333333	0.622222222	0.244444444
284	0	0.136363636	0.613636364	0.25
285	0	0.133333333	0.622222222	0.244444444
286	0	0.136363636	0.636363636	0.227272727
287	0	0.136363636	0.636363636	0.227272727
288	0	0.142857143	0.619047619	0.238095238
289	0	0.142857143	0.595238095	0.261904762
290	0	0.146341463	0.585365854	0.268292683
291	0	0.15	0.575	0.275
292	0	0.146341463	0.56097561	0.292682927
293	0	0.146341463	0.56097561	0.292682927
294	0	0.15	0.575	0.275
295	0	0.15	0.575	0.275
296	0	0.135135135	0.567567568	0.297297297
297	0	0.135135135	0.567567568	0.297297297
298	0	0.142857143	0.571428571	0.285714286
299	0	0.142857143	0.571428571	0.285714286
300	0	0.142857143	0.571428571	0.285714286
301	0	0.142857143	0.571428571	0.285714286
302	0	0.142857143	0.571428571	0.285714286
303	0	0.090909091	0.575757576	0.333333333
304	0	0.090909091	0.575757576	0.333333333
305	0	0.09375	0.59375	0.3125
306	0	0.096774194	0.580645161	0.322580645
307	0	0.066666667	0.6	0.333333333
308	0	0.066666667	0.6	0.333333333
309	0	0.066666667	0.6	0.333333333
310	0	0.066666667	0.6	0.333333333
311	0	0.068965517	0.586206897	0.344827586
312	0	0.071428571	0.607142857	0.321428571
313	0	0.071428571	0.607142857	0.321428571
314	0	0.074074074	0.592592593	0.333333333
315	0	0.074074074	0.592592593	0.333333333
316	0	0.076923077	0.615384615	0.307692308
317	0	0.076923077	0.615384615	0.307692308
318	0	0.074074074	0.62962963	0.296296296
319	0	0.071428571	0.607142857	0.321428571
320	0	0.068965517	0.586206897	0.344827586
321	0	0.068965517	0.586206897	0.344827586
322	0	0.068965517	0.586206897	0.344827586
323	0	0.033333333	0.6	0.366666667
324	0	0.033333333	0.6	0.366666667
325	0	0.033333333	0.6	0.366666667
326	0	0.033333333	0.6	0.366666667
327	0	0.033333333	0.6	0.366666667
328	0	0.033333333	0.6	0.366666667
329	0	0.034482759	0.551724138	0.413793103
330	0	0.033333333	0.566666667	0.4
331	0	0.034482759	0.551724138	0.413793103
332	0	0.034482759	0.551724138	0.413793103
333	0	0.034482759	0.551724138	0.413793103
334	0	0.035714286	0.571428571	0.392857143
335	0	0.037037037	0.555555556	0.407407407
336	0	0.038461538	0.538461538	0.423076923
337	0	0.038461538	0.538461538	0.423076923
338	0	0.038461538	0.538461538	0.423076923
339	0	0.04	0.52	0.44
340	0	0.04	0.56	0.4
341	0	0.04	0.56	0.4
342	0	0.04	0.56	0.4
343	0	0.04	0.56	0.4
344	0	0.04	0.56	0.4
345	0	0.043478261	0.608695652	0.347826087
346	0	0.041666667	0.625	0.333333333
347	0	0.041666667	0.625	0.333333333
348	0	0.043478261	0.652173913	0.304347826
349	0	0	0.681818182	0.318181818
350	0	0	0.681818182	0.318181818
351	0	0	0.681818182	0.318181818
352	0	0	0.681818182	0.318181818
353	0	0	0.681818182	0.318181818
354	0	0	0.695652174	0.304347826
355	0	0	0.708333333	0.291666667
356	0	0	0.708333333	0.291666667
357	0	0	0.708333333	0.291666667
358	0	0	0.681818182	0.318181818
359	0	0	0.681818182	0.318181818
360	0	0	0.681818182	0.318181818
361	0	0	0.681818182	0.318181818
362	0	0	0.666666667	0.333333333
363	0	0	0.64	0.36
364	0	0	0.64	0.36
365	0	0	0.64	0.36
366	0	0	0.64	0.36
367	0	0	0.625	0.375
368	0	0	0.625	0.375
369	0	0	0.652173913	0.347826087
370	0	0	0.666666667	0.333333333
371	0	0	0.666666667	0.333333333
372	0	0	0.695652174	0.304347826
373	0	0	0.666666667	0.333333333
374	0	0	0.64	0.36
375	0	0	0.64	0.36
376	0	0	0.64	0.36
377	0	0	0.615384615	0.384615385
378	0	0	0.62962963	0.37037037
379	0	0	0.592592593	0.407407407
380	0	0	0.592592593	0.407407407
381	0	0	0.592592593	0.407407407
382	0	0	0.576923077	0.423076923
383	0	0	0.6	0.4
384	0	0	0.6	0.4
385	0	0	0.6	0.4
386	0	0	0.583333333	0.416666667
387	0	0	0.583333333	0.416666667
388	0	0	0.583333333	0.416666667
389	0	0	0.583333333	0.416666667
390	0	0	0.583333333	0.416666667
391	0	0	0.583333333	0.416666667
392	0	0	0.583333333	0.416666667
393	0	0	0.583333333	0.416666667
394	0	0	0.583333333	0.416666667
395	0	0	0.583333333	0.416666667
396	0	0	0.583333333	0.416666667
397	0	0	0.583333333	0.416666667
398	0	0	0.565217391	0.434782609
399	0	0	0.590909091	0.409090909
400	0	0	0.619047619	0.380952381
401	0	0	0.619047619	0.380952381
402	0	0	0.619047619	0.380952381
403	0	0	0.631578947	0.368421053
404	0	0	0.6	0.4
405	0	0	0.6	0.4
406	0	0	0.6	0.4
407	0	0	0.545454545	0.454545455
408	0	0	0.545454545	0.454545455
409	0	0	0.571428571	0.428571429
410	0	0	0.55	0.45
411	0	0	0.55	0.45
412	0	0	0.55	0.45
413	0	0	0.55	0.45
414	0	0	0.55	0.45
415	0	0	0.55	0.45
416	0	0	0.55	0.45
417	0	0	0.526315789	0.473684211
418	0	0	0.526315789	0.473684211
419	0	0	0.526315789	0.473684211
420	0	0	0.5	0.5
421	0	0	0.5	0.5
422	0	0	0.5	0.5
423	0	0	0.5	0.5
424	0	0	0.473684211	0.526315789
425	0	0	0.473684211	0.526315789
426	0	0	0.444444444	0.555555556
427	0	0	0.444444444	0.555555556
428	0	0	0.444444444	0.555555556
429	0	0	0.444444444	0.555555556
430	0	0	0.444444444	0.555555556
431	0	0	0.411764706	0.588235294
432	0	0	0.411764706	0.588235294
433	0	0	0.411764706	0.588235294
434	0	0	0.333333333	0.666666667
435	0	0	0.285714286	0.714285714
436	0	0	0.285714286	0.714285714
437	0	0	0.285714286	0.714285714
438	0	0	0.285714286	0.714285714
439	0	0	0.285714286	0.714285714
