# Supplementary material for: Alzheimer’s disease biological PET staging using plasma p217+tau
Source: Commun Med (Lond). 2025 Feb 27;5:53. doi: 10.1038/s43856-025-00768-z (PMC11868538; doi:10.1038/s43856-025-00768-z)
Supplement: Supplementary file 4 — Supplementary_Data_1 to 3 [file 43856_2025_768_MOESM4_ESM.zip › Supplementary_Data_3a_regression.csv]

pTau_217	y1	y2	y3	y4
1.205279014	0.976636551	0.011907489	0.007836155	0.003619805
2.259005125	0.975742687	0.012495882	0.008085436	0.003675996
3.115584366	0.974991305	0.012992978	0.008293395	0.003722321
4.311724949	0.973903603	0.013716412	0.008591987	0.003787998
4.611268897	0.973624011	0.013903076	0.008668287	0.003804627
5.001677176	0.973255182	0.014149743	0.008768664	0.003826412
10.15624478	0.967884351	0.017791632	0.010197908	0.004126109
16.03741387	0.960464621	0.022949376	0.012088918	0.004497085
19.43372249	0.955448229	0.026501793	0.013323525	0.004726453
20.1463266	0.954320312	0.027306681	0.013596952	0.004776055
20.88618111	0.953120183	0.028165378	0.01388633	0.004828109
23.00908882	0.949506013	0.030764656	0.014748665	0.004980666
24.3838431	0.947024688	0.032559951	0.015333321	0.00508204
24.81493452	0.946222888	0.033141817	0.01552104	0.005114255
26.23447257	0.943500038	0.035123796	0.016154369	0.005221797
27.24998276	0.941472194	0.036605604	0.016622077	0.005300124
28.90160062	0.938025927	0.03913431	0.017409712	0.005430051
29.03796243	0.93773297	0.039349843	0.017476267	0.005440921
30.77786595	0.933878377	0.042193572	0.018346505	0.005581547
31.48668551	0.932244536	0.043403137	0.018712447	0.00563988
31.57277907	0.932043526	0.043552114	0.018757354	0.005647007
32.39651102	0.930091792	0.04500044	0.019192113	0.005715656
33.31881151	0.927844263	0.046672212	0.019690008	0.005793517
33.36644854	0.927726363	0.046760022	0.019716048	0.005797568
34.17618826	0.925694569	0.048274971	0.020163605	0.005866855
34.96592303	0.923661815	0.049793758	0.020609194	0.005935233
36.70190339	0.919010627	0.053279927	0.021621072	0.006088374
37.07821287	0.917968405	0.054063077	0.021846427	0.006122091
37.74130479	0.916101749	0.05546744	0.022248848	0.006181962
37.81669181	0.91588707	0.055629091	0.022295033	0.006188806
38.18802751	0.91482222	0.056431317	0.022523834	0.006222629
38.31290917	0.914461331	0.056703353	0.02260127	0.006234045
38.6127801	0.913589007	0.057361223	0.022788225	0.006261545
39.8660564	0.90985424	0.060182694	0.023585261	0.006377805
39.89746142	0.909758785	0.060254907	0.023605563	0.006380746
40.07676487	0.909212024	0.06066863	0.023721783	0.006397563
40.19556394	0.9088481	0.060944092	0.023799079	0.00640873
40.24596927	0.908693288	0.061061293	0.023831945	0.006413474
40.26057339	0.908648389	0.061095286	0.023841476	0.006414849
40.55302533	0.907745027	0.06177945	0.024033073	0.00644245
40.56279435	0.907714711	0.061802417	0.024039498	0.006443374
40.98653054	0.906390987	0.062805714	0.024319717	0.006483582
41.1745537	0.905798103	0.063255365	0.024445028	0.006501505
41.27933239	0.90546623	0.063507136	0.02451512	0.006511514
41.69215316	0.904148321	0.06450748	0.024793099	0.0065511
41.7434732	0.903983325	0.064632777	0.02482786	0.006556038
42.32440188	0.902097596	0.066065687	0.02522452	0.006612197
43.71285905	0.89745435	0.069600702	0.026196558	0.00674839
43.92369536	0.896732203	0.070151312	0.02634717	0.006769316
44.72212849	0.893955919	0.072270065	0.02692486	0.006849155
45.70787974	0.890436367	0.074960284	0.027654316	0.006949033
45.91397661	0.889687493	0.075533278	0.027809129	0.0069701
45.94003615	0.88959248	0.075605991	0.027828762	0.006972768
46.00844422	0.889342717	0.075797147	0.027880359	0.006979777
46.06260403	0.889144619	0.075948776	0.027921273	0.006985332
46.77464223	0.886510815	0.07796604	0.028464376	0.00705877
47.07892029	0.885368503	0.078841668	0.02869944	0.007090389
47.22296834	0.884824187	0.079259057	0.02881135	0.007105407
47.88884176	0.882278302	0.081212507	0.029333944	0.007175247
48.34197108	0.880517626	0.082564619	0.029694588	0.007223167
49.02594546	0.877816235	0.084640894	0.030246761	0.007296111
49.23483723	0.876980627	0.085283549	0.030417289	0.007318535
49.32243971	0.876628718	0.085554254	0.030489068	0.00732796
50.09398328	0.873491263	0.087969171	0.03112807	0.007411496
50.12802935	0.873351232	0.088077012	0.031156551	0.007415204
51.10006295	0.869296195	0.091201961	0.031979979	0.007521865
51.22781141	0.868755013	0.091619306	0.032089684	0.007535997
51.34683072	0.868249072	0.092009533	0.032192207	0.007549187
51.43607613	0.867868597	0.092303028	0.032269282	0.007559093
51.48963273	0.867639817	0.092479522	0.032315617	0.007565044
51.5260188	0.867484191	0.092599587	0.032347132	0.00756909
51.54976831	0.867382528	0.092678023	0.032367718	0.007571731
51.6100559	0.867124156	0.092877374	0.032420028	0.007578442
52.1065773	0.864979738	0.09453249	0.032853837	0.007633934
52.68467152	0.862445708	0.096489544	0.03336569	0.007699059
52.73955383	0.862203037	0.096677028	0.033414665	0.00770527
52.76083692	0.862108832	0.096749812	0.033433676	0.00770768
52.80232874	0.861925019	0.096891834	0.033470766	0.007712381
53.15535395	0.860352616	0.098107007	0.033787882	0.007752494
53.78561892	0.857507484	0.100306919	0.034360965	0.007824632
53.85598424	0.857186813	0.100554959	0.034425501	0.007832727
53.91104682	0.856935454	0.100749398	0.034476081	0.007839068
54.09191236	0.856107171	0.101390193	0.034642705	0.007859931
54.90234768	0.852345857	0.104301519	0.035398517	0.007954107
55.44971074	0.849759003	0.10630506	0.035917585	0.008018352
56.30205088	0.84565544	0.109485236	0.036739892	0.008119433
57.35222231	0.840471844	0.113505449	0.03777697	0.008245737
57.44065936	0.840028841	0.11384917	0.037865527	0.008256463
57.47970787	0.839832915	0.114001193	0.037904689	0.008261203
58.45933273	0.834852825	0.11786666	0.03889949	0.008381025
58.73892092	0.833408513	0.118988149	0.039187795	0.008415542
59.02469345	0.831921652	0.120142865	0.039484514	0.008450969
59.15696381	0.831229818	0.120680214	0.03962255	0.008467418
60.25319644	0.825407002	0.125204208	0.040783809	0.008604981
60.58785261	0.823597615	0.12661045	0.041144513	0.008647422
61.10627629	0.820765109	0.128812216	0.041709092	0.008713583
61.47102702	0.818750636	0.130378349	0.042110579	0.008760436
61.69539255	0.817502609	0.131348703	0.042359305	0.008789382
61.94587967	0.816101273	0.132438331	0.042638585	0.008821812
62.21288161	0.814598224	0.133607124	0.042938141	0.008856511
63.39972891	0.807800218	0.138894115	0.044293248	0.009012419
63.44124827	0.807558941	0.13908178	0.044341356	0.009017923
63.50459137	0.80719039	0.139368439	0.044414845	0.009026326
63.54379788	0.806962	0.139546081	0.044460388	0.009031531
63.5817381	0.806740787	0.139718142	0.0445045	0.009036571
64.04897147	0.80400047	0.141849618	0.045051044	0.009098868
64.42400313	0.801779361	0.143577272	0.045494184	0.009149184
64.7532541	0.799813538	0.145106354	0.045886521	0.009193587
65.091695	0.797777384	0.146690121	0.04629304	0.009239455
65.16790964	0.797316692	0.147048453	0.046385039	0.009249816
65.78033028	0.793585903	0.1499502	0.047130403	0.009333494
65.88587954	0.792937713	0.150454328	0.047259967	0.009347992
65.93581212	0.792630539	0.150693228	0.047321374	0.009354858
66.51646151	0.789033375	0.153490705	0.04804084	0.00943508
66.76844497	0.787457912	0.154715811	0.048356169	0.009470108
67.14838501	0.78506594	0.156575689	0.048835201	0.00952317
67.32402444	0.783953471	0.157440617	0.049058112	0.0095478
67.48343902	0.782940098	0.158228455	0.049261237	0.00957021
67.94359212	0.779995397	0.160517532	0.049851877	0.009635194
67.95951049	0.779893008	0.160597117	0.049872425	0.00963745
68.66588825	0.775314504	0.164155352	0.050792051	0.009738092
68.80756636	0.774387952	0.16487529	0.050978354	0.009758404
69.66544131	0.768718846	0.169279037	0.052119809	0.009882307
70.53534142	0.762867546	0.173821894	0.053301002	0.010009558
70.93066352	0.760174373	0.175911899	0.0538458	0.010067927
70.93805991	0.760123782	0.175951154	0.053856041	0.010069023
71.16049136	0.758598885	0.177134244	0.054164853	0.010102019
71.50959766	0.75619203	0.179001166	0.054652779	0.010154024
71.83162485	0.753957244	0.180734125	0.055106398	0.010202233
72.13103868	0.751866829	0.18235468	0.055531228	0.010247263
72.38167939	0.750107649	0.183718101	0.055889139	0.010285111
72.90416153	0.746413369	0.186580197	0.056641976	0.010364459
73.31181251	0.743505656	0.188831822	0.057235728	0.010426793
73.33396726	0.743346995	0.188954655	0.057268158	0.010430192
73.36377074	0.743133454	0.18911997	0.05731181	0.010434765
73.65825206	0.741017157	0.190758027	0.057744753	0.010480063
73.78794493	0.740081465	0.191482097	0.057936363	0.010500075
73.96692657	0.738786512	0.192483993	0.05820174	0.010527755
74.0119469	0.738460117	0.192736489	0.058268664	0.010534729
74.93478645	0.731710808	0.197954541	0.059655941	0.010678711
75.49985597	0.727523135	0.201188959	0.060520063	0.010767844
76.59939586	0.719256419	0.207566184	0.062233971	0.010943425
76.60523763	0.719212086	0.207600355	0.062243193	0.010944365
77.14896204	0.715066808	0.210794035	0.063106903	0.011032255
77.56499835	0.711869863	0.213255106	0.06377505	0.011099981
79.05514693	0.70024321	0.222190083	0.066220712	0.011345994
79.3594514	0.697835652	0.224037075	0.066730373	0.0113969
79.66650803	0.695395072	0.225908225	0.067248205	0.011448498
79.85420361	0.693897684	0.227055651	0.067566512	0.011480154
80.1667621	0.691394932	0.22897244	0.068099566	0.011533062
80.56508858	0.688188815	0.231425997	0.068784345	0.011600843
80.85036947	0.685881275	0.233190531	0.069278561	0.011649632
81.04763171	0.684280208	0.234414154	0.069622149	0.011683489
81.43213409	0.681146654	0.236807337	0.070296245	0.011749764
81.44485352	0.681042708	0.236886685	0.070318643	0.011751963
81.4976153	0.680611335	0.237215953	0.070411623	0.011761088
82.2598651	0.674344527	0.241994562	0.071767195	0.011893717
82.55077665	0.671935876	0.243828749	0.072290647	0.011944728
82.65393302	0.671079559	0.244480495	0.072477077	0.011962869
82.76729215	0.670137217	0.245197509	0.072682439	0.011982836
82.83606388	0.669564848	0.245632908	0.072807279	0.011994965
82.99576296	0.668233753	0.246645155	0.073097912	0.012023179
83.01355935	0.66808525	0.246758059	0.073130364	0.012026328
83.48452822	0.664142985	0.249753241	0.07399383	0.012109943
83.79509018	0.661530634	0.251735814	0.074568153	0.012165398
84.00503692	0.659758948	0.253079374	0.074958647	0.012203031
84.05321681	0.659351729	0.253388072	0.075048516	0.012211683
84.07855077	0.659137509	0.253550446	0.075095809	0.012216236
84.59128223	0.654787885	0.256844716	0.076058667	0.012308732
84.77262871	0.653243132	0.258013426	0.076401828	0.012341614
85.31090151	0.648638818	0.261492965	0.077428485	0.012439733
86.65474993	0.637022484	0.270244357	0.080045046	0.012688113
86.74997459	0.636193	0.27086772	0.08023338	0.0127059
87.1445999	0.632746817	0.273455271	0.081018033	0.012779878
88.02689209	0.624992674	0.279263679	0.082796809	0.012946838
88.13753419	0.624015608	0.279994188	0.083022276	0.012967928
88.14771934	0.623925612	0.280061457	0.083043059	0.012969871
88.44342849	0.621309016	0.282016129	0.083648438	0.013026416
88.83605399	0.617823855	0.284616065	0.084458206	0.013101874
89.02109326	0.616177079	0.285843119	0.084842215	0.013137587
89.22635285	0.61434721	0.287205499	0.085269974	0.013177317
89.75461037	0.609622984	0.290717348	0.086379549	0.013280119
90.3446597	0.604321656	0.294648638	0.087633812	0.013395894
91.38880521	0.594880637	0.301623827	0.089892294	0.013603243
91.67431279	0.59228651	0.3035344	0.090518595	0.013660495
91.78058934	0.591319556	0.304245882	0.090752694	0.013681868
92.47063521	0.585024316	0.308868722	0.092285506	0.013821456
93.12572988	0.579022167	0.313261155	0.093761389	0.013955289
94.05659666	0.570453613	0.319505052	0.095893646	0.014147689
94.82998989	0.563302398	0.324691187	0.097696862	0.014309553
95.75271715	0.554736523	0.330872063	0.099886324	0.01450509
96.14132081	0.551119165	0.333471679	0.100820921	0.014588236
97.22929325	0.54096478	0.340734283	0.103477381	0.014823555
97.41618679	0.539216897	0.341979076	0.103939669	0.014864358
97.68712561	0.536681365	0.343781959	0.104612968	0.014923709
97.72819552	0.536296858	0.344055064	0.104715352	0.014932726
98.29150032	0.531019097	0.3477957	0.10612825	0.015056954
98.80257473	0.526225003	0.351180334	0.107424109	0.015170554
98.89468787	0.52536044	0.351789354	0.107659087	0.015191119
99.3820759	0.520783663	0.355006283	0.108909656	0.015300398
100.032464	0.514671495	0.359283504	0.110597556	0.015447445
101.553459	0.500366375	0.369205757	0.114631018	0.01579685
101.7000374	0.498987605	0.370155303	0.115026156	0.015830935
102.171688	0.494551574	0.373201968	0.116305346	0.015941111
102.4473817	0.491959139	0.374976439	0.117058556	0.016005865
102.4802712	0.491649905	0.375187804	0.117148683	0.016013608
103.0730738	0.48607796	0.378985166	0.118783074	0.0161538
103.2654071	0.484270992	0.380212055	0.119317406	0.016199548
103.5849357	0.481270136	0.382244511	0.120209518	0.016275834
103.7434959	0.479781589	0.383250326	0.120654263	0.016313823
103.7557729	0.479666351	0.383328126	0.120688755	0.016316768
103.831642	0.47895426	0.383808668	0.120902092	0.016334979
104.0079261	0.477300082	0.384923552	0.121398994	0.016377372
104.0174328	0.477210891	0.384983609	0.121425839	0.016379662
104.2811978	0.47473695	0.386647125	0.122172619	0.016443306
106.1118832	0.457611672	0.398035679	0.127460778	0.016891871
107.7305766	0.442558406	0.407851552	0.132291418	0.017298624
108.6910371	0.433677762	0.413550331	0.135227342	0.017544564
109.3333593	0.42776353	0.417305496	0.137219997	0.017710978
110.3432107	0.418509986	0.42311372	0.140400504	0.01797579
110.6817184	0.41542131	0.425033518	0.141479738	0.018065434
110.9703559	0.412793184	0.426659397	0.142405197	0.018142223
111.9373978	0.40402689	0.432030263	0.145540983	0.018401864
112.5760432	0.398272245	0.435510687	0.147641712	0.018575356
113.8487801	0.386892893	0.442281767	0.151899379	0.018925961
113.9489593	0.386002484	0.442805133	0.152238548	0.018953835
114.2200574	0.38359693	0.444214248	0.153159351	0.019029471
114.3370284	0.38256083	0.444818982	0.15355799	0.019062198
115.5150353	0.372189823	0.450797467	0.157617789	0.019394921
116.0485802	0.367531969	0.453436862	0.159483659	0.019547509
116.065167	0.367387573	0.453518218	0.159541937	0.019552272
116.3260506	0.365119724	0.454792237	0.160460705	0.019627333
116.387478	0.36458664	0.455090684	0.160677628	0.019645048
116.4010327	0.364469055	0.455156461	0.160725525	0.01964896
118.1654855	0.349310627	0.463470443	0.167054179	0.02016475
118.6262537	0.345402228	0.465558556	0.168737575	0.020301641
118.711641	0.344680298	0.465941658	0.169050935	0.020327109
118.9167222	0.34294942	0.466856823	0.169805347	0.020388409
120.2307676	0.331962914	0.472552218	0.174699309	0.020785558
120.9046095	0.326400719	0.475357769	0.177249332	0.02099218
121.8525041	0.318661396	0.479169426	0.180882893	0.021286286
122.2410978	0.315517954	0.480685826	0.182388189	0.021408032
122.3257162	0.314835745	0.481012435	0.182717186	0.021434634
123.0123474	0.309330649	0.483614808	0.185402832	0.02165171
123.0125324	0.309329173	0.483615498	0.18540356	0.021651769
123.4379145	0.305946331	0.485184641	0.187081685	0.021787343
126.1193401	0.285124502	0.494302382	0.197911621	0.022661496
126.6736239	0.280931263	0.496017857	0.200204404	0.022846476
126.6767894	0.280907427	0.496027485	0.200217551	0.022847537
127.7633162	0.272801231	0.499218528	0.204765741	0.023214501
127.7864918	0.272629971	0.499284112	0.204863525	0.023222391
127.9781125	0.271216612	0.499822394	0.205673261	0.023287733
128.2486152	0.2692295	0.500570146	0.206820071	0.023380283
128.8715528	0.264689482	0.502238036	0.209477682	0.023594799
129.3880216	0.260963784	0.50356347	0.21169862	0.023774126
129.7397611	0.25844643	0.504436277	0.213220268	0.023897025
129.8346588	0.257770047	0.504667602	0.21363206	0.023930291
130.0922803	0.255939841	0.505286674	0.214752657	0.024020827
130.3699826	0.253976797	0.505939398	0.215965005	0.0241188
130.4069725	0.25371609	0.506025197	0.216126834	0.02413188
130.5631904	0.252617057	0.506384575	0.216811171	0.024187196
131.8002933	0.24402839	0.509060635	0.22228128	0.024629694
131.8345457	0.243793498	0.50913043	0.222434013	0.024642059
132.3773468	0.240092121	0.510205514	0.224863541	0.024838824
133.4805091	0.232691661	0.512210804	0.229854026	0.025243509
134.5549565	0.225641663	0.513932293	0.234782135	0.02564391
134.5789112	0.225486263	0.51396807	0.23489276	0.025652908
134.5795666	0.225482012	0.513969047	0.234895787	0.025653154
134.842027	0.223784475	0.514353566	0.236110015	0.025751945
134.959919	0.22302501	0.514521851	0.236656698	0.025796441
135.5546425	0.21922247	0.515328909	0.23942655	0.02602207
135.6644125	0.21852586	0.515470234	0.239939978	0.026063928
136.272486	0.214696535	0.516210057	0.242796407	0.026297001
137.6801544	0.206023845	0.517643612	0.249488077	0.026844466
139.1110976	0.19748208	0.518703538	0.2564019	0.027412483
140.7096824	0.188264946	0.519418349	0.264255667	0.028061039
141.1711546	0.185667671	0.519533414	0.266547863	0.028251052
141.4950648	0.183861532	0.519589926	0.268163363	0.028385179
141.8031282	0.182156661	0.519625177	0.269704838	0.028513324
142.6462368	0.177554857	0.519629916	0.27394828	0.028866947
142.9050305	0.176161087	0.519604553	0.275258006	0.028976354
142.9761364	0.175779674	0.519595388	0.275618452	0.029006486
143.3741122	0.173657143	0.519526663	0.277640493	0.029175702
143.4686545	0.173155961	0.519505999	0.278121998	0.029216042
143.9560844	0.1705905	0.519373141	0.280611461	0.029424897
143.9816747	0.170456666	0.519364951	0.28074248	0.029435903
144.0213486	0.170249343	0.519352014	0.28094567	0.029452973
144.243623	0.169091587	0.519274167	0.282085456	0.029548789
144.3807005	0.168380783	0.519221623	0.282789561	0.029608032
144.6392526	0.167046692	0.519113125	0.284120091	0.029720092
145.3801981	0.163271172	0.518734552	0.287950738	0.030043538
145.4249094	0.163045595	0.518708514	0.288182724	0.030063167
145.6237468	0.162045518	0.51858834	0.289215534	0.030150608
146.7768299	0.15634498	0.517751362	0.295241027	0.030662631
147.6173084	0.152295387	0.516992427	0.29967098	0.031041206
147.9118169	0.150897233	0.516697159	0.301230667	0.031174942
147.9870445	0.150541822	0.516619312	0.301629673	0.031209193
148.1362176	0.149839128	0.516462038	0.302421613	0.031277221
149.8751377	0.141849151	0.514346648	0.31172318	0.032081021
152.8458759	0.129036875	0.509567518	0.327894364	0.033501242
153.2708053	0.127288285	0.508767932	0.330234433	0.033709351
153.5067454	0.126326286	0.508311764	0.331536503	0.033825447
155.4297565	0.118718885	0.504275535	0.342219222	0.034786358
159.3852918	0.104328116	0.494280908	0.364543593	0.036847383
159.5963992	0.103605741	0.493686982	0.365746614	0.036960663
159.9786607	0.102309111	0.492596622	0.36792762	0.037166647
160.1200019	0.101833383	0.492188633	0.368734892	0.037243092
160.5471856	0.100407626	0.490939859	0.371177446	0.037475069
160.5843912	0.100284304	0.490829988	0.371390369	0.03749534
160.9634156	0.099035739	0.489700668	0.373561144	0.03770245
161.4656184	0.097403006	0.48817647	0.37644194	0.037978583
162.0175681	0.095636637	0.486465234	0.37961379	0.038284339
164.005937	0.089511734	0.479998313	0.391084184	0.039405769
164.1028629	0.089222511	0.479671352	0.391644894	0.039461242
165.1947042	0.08602302	0.475915858	0.397969724	0.040091397
167.2421804	0.080305496	0.468529715	0.409865274	0.041299515
168.0432871	0.078165453	0.465524153	0.414528643	0.04178175
168.0481768	0.078152555	0.465505617	0.414557118	0.041784711
168.1551978	0.077870737	0.465099329	0.415180385	0.041849549
169.2926723	0.07493312	0.460714424	0.421807723	0.042544733
169.8680566	0.073486683	0.458451204	0.425161483	0.04290063
170.5705968	0.071755861	0.455648242	0.429256814	0.043339083
172.2455263	0.067781812	0.448798423	0.439017824	0.044401942
173.1808142	0.065653399	0.444876604	0.444463643	0.045006354
173.7202631	0.064454515	0.4425848	0.447602121	0.045358564
175.948426	0.059717834	0.432903456	0.460537004	0.046841706
176.0084961	0.059594809	0.432637924	0.460884937	0.04688233
176.6429435	0.058310013	0.429819793	0.464556722	0.047313472
177.2188152	0.057166611	0.427240878	0.467884401	0.047708109
177.3778216	0.056854671	0.426525395	0.468802303	0.047817631
178.9073777	0.053935484	0.419571442	0.477609485	0.048883589
179.3940635	0.053036962	0.417333074	0.480402439	0.049227524
179.5220097	0.052803128	0.416742675	0.48113587	0.049318327
179.9767127	0.051980047	0.414638095	0.483739526	0.049642332
185.0989078	0.043517348	0.390346441	0.512700185	0.053436027
185.9118805	0.042302402	0.386411584	0.517222934	0.05406308
185.9998778	0.042172875	0.385984654	0.517711098	0.054131373
186.0790677	0.042056639	0.385600292	0.518150168	0.054192901
188.8110782	0.038230911	0.372258937	0.533153259	0.056356892
188.9692829	0.038020014	0.371482312	0.534012981	0.056484693
190.1701835	0.036455527	0.365576324	0.540504317	0.057463831
190.6132306	0.035894278	0.363393332	0.542883268	0.057829122
190.8066292	0.035651923	0.362439841	0.543918966	0.05798927
191.0401498	0.03536141	0.361288123	0.545167265	0.058183202
191.0634875	0.035332503	0.361172999	0.545291881	0.058202617
191.184132	0.035183436	0.360577795	0.545935687	0.058303082
191.8917708	0.034321327	0.357084688	0.549698303	0.058895682
192.4078259	0.033705625	0.354535631	0.552427302	0.059331442
192.9701125	0.033047014	0.351757166	0.5553861	0.05980972
195.631056	0.030096734	0.338609398	0.56917081	0.062123057
196.0507943	0.029655493	0.336537849	0.571311055	0.062495603
196.1161064	0.029587406	0.336215617	0.571643216	0.062553761
197.6330725	0.028048363	0.328741384	0.579291223	0.063919029
198.5714672	0.027135879	0.324130029	0.58395649	0.064777602
199.1172798	0.026618598	0.321453181	0.58664625	0.065281972
199.8129959	0.025973262	0.318047606	0.590048908	0.065930223
202.1840119	0.023887323	0.306506019	0.601421442	0.068185216
204.284338	0.022177845	0.296383802	0.611195359	0.070242995
205.4331262	0.021294459	0.290895181	0.616417408	0.071392953
206.9864034	0.020155036	0.283534323	0.623334857	0.072975783
209.5445516	0.018408418	0.271579166	0.634358365	0.075654051
210.2081076	0.017980382	0.26851506	0.637141019	0.076363538
211.8935839	0.016936962	0.260805409	0.644064106	0.078193523
214.7048663	0.015328548	0.248195485	0.655139609	0.081336358
215.0437529	0.015145203	0.246697573	0.65643424	0.081722985
215.0714394	0.01513032	0.246575413	0.65653962	0.081754646
215.1502835	0.015088018	0.246227712	0.656839397	0.081844872
216.0157991	0.014631301	0.242428497	0.660098823	0.082841378
218.9269097	0.013193675	0.229895196	0.670635669	0.086275461
219.8249742	0.012779216	0.226107505	0.673752378	0.087360902
224.6703755	0.010756895	0.206343452	0.689464415	0.093435238
225.8313673	0.010321784	0.201781175	0.692950508	0.094946533
226.3025494	0.010150249	0.199949132	0.694334449	0.095566169
226.4103302	0.010111413	0.199531653	0.694648513	0.095708421
228.3082752	0.00945134	0.192277826	0.700025941	0.098244893
230.2912694	0.008807629	0.184897962	0.705334883	0.100959527
230.5857132	0.008715858	0.18381962	0.706096223	0.101368298
232.9667641	0.008008028	0.175266099	0.711997187	0.104728686
233.322464	0.007907341	0.174013815	0.712839707	0.105239137
234.0877797	0.00769498	0.17134194	0.714618147	0.106344933
237.5956096	0.006792366	0.159488502	0.722172623	0.11154651
238.0508643	0.006683275	0.15799736	0.723081545	0.11223782
238.9471623	0.006473602	0.155093217	0.724823272	0.113609909
241.9403473	0.005820004	0.145696908	0.730183705	0.118299383
243.458474	0.005514221	0.14110743	0.732636427	0.120741922
245.5727384	0.005115023	0.134911007	0.735757336	0.124216635
246.2813538	0.004987822	0.132884592	0.736727144	0.125400443
247.2557205	0.004818083	0.130139129	0.737998671	0.127044116
247.9988199	0.00469254	0.12807695	0.738920402	0.128310108
248.9815625	0.004531538	0.125391476	0.74007597	0.130001017
249.0994006	0.004512609	0.125072643	0.740209702	0.130205047
250.7883171	0.004249869	0.120577042	0.742013518	0.133159571
253.9765878	0.003795019	0.112461942	0.744850188	0.138892852
255.2654329	0.003625334	0.109316426	0.745789159	0.141269081
255.2756727	0.003624017	0.109291741	0.745796145	0.141288096
255.5433318	0.003589758	0.108648204	0.745976136	0.141785902
257.5621633	0.003341628	0.103898954	0.747171164	0.145588255
257.8594118	0.003306579	0.103215134	0.747323044	0.146155243
258.5699884	0.003224284	0.101596327	0.747661286	0.147518102
261.8126928	0.002874105	0.094488013	0.748765758	0.153872124
262.2835173	0.002826544	0.093493255	0.748867006	0.154813195
262.401263	0.002814773	0.093245937	0.74889001	0.15504928
262.911583	0.002764328	0.09218073	0.748979033	0.15607591
264.3964465	0.002622659	0.089142582	0.749139997	0.159094762
265.1036122	0.00255778	0.087727308	0.749165773	0.160549139
265.5953817	0.002513617	0.086754995	0.749164505	0.161566884
266.5813503	0.002427369	0.084834612	0.74911486	0.163623159
270.8812766	0.002084712	0.076899774	0.748177049	0.172838464
271.3444883	0.002050834	0.076086465	0.74800731	0.173855391
273.2990559	0.001913875	0.072740327	0.747147171	0.178198627
275.2631907	0.001785517	0.069514072	0.746051904	0.182648507
282.2878248	0.001393331	0.059026239	0.740311057	0.199269374
288.6061422	0.001115167	0.050873926	0.732843111	0.215167796
288.9129276	0.001103184	0.05050644	0.732427723	0.215962653
290.7709842	0.001033332	0.048333864	0.729810812	0.220821992
293.8252022	0.000928056	0.044954119	0.725139768	0.228978057
294.2551984	0.000914129	0.044496747	0.724446027	0.230143098
295.2866193	0.000881574	0.043417672	0.722746289	0.232954464
296.4987892	0.000844805	0.042181416	0.720685011	0.236288768
298.6010496	0.000784661	0.040116784	0.716949907	0.242148647
299.5170007	0.000759824	0.039247831	0.715260069	0.244732276
304.510297	0.000637713	0.034819812	0.705403681	0.259138794
304.59956	0.00063572	0.034745211	0.705217834	0.259401236
307.7168523	0.000569928	0.032234644	0.69852267	0.268672757
308.9504992	0.000545827	0.031290373	0.695765311	0.272398489
310.4709536	0.000517532	0.030163412	0.692285099	0.277033957
313.9925611	0.000457541	0.027702477	0.683887914	0.287952067
317.5561192	0.000403963	0.025411568	0.674932464	0.299252004
317.7571892	0.000401136	0.025287967	0.674413938	0.299896959
324.0326087	0.000322243	0.021712494	0.657558563	0.3204067
326.2546384	0.000298229	0.020569262	0.651293417	0.327839092
328.7248112	0.000273643	0.019367677	0.644158241	0.336200438
331.1908912	0.000251136	0.018237007	0.636864128	0.344647729
338.8090497	0.000192721	0.015139385	0.613344648	0.371323246
341.4034253	0.000176129	0.014208016	0.605026601	0.380589255
342.3169514	0.000170637	0.013893745	0.602063752	0.383871866
345.7917918	0.000151275	0.012759965	0.590642547	0.396446212
357.487906	0.000100951	0.009576924	0.550712607	0.439609518
358.7525612	9.66E-05	0.009284053	0.546283513	0.444335795
359.441871	9.44E-05	0.009128193	0.543861977	0.446915463
362.3041319	8.55E-05	0.008508387	0.533755476	0.457650639
362.5461698	8.48E-05	0.008457938	0.53289732	0.458559955
368.8945731	6.81E-05	0.007236082	0.510228974	0.482466806
369.9609533	6.57E-05	0.00704885	0.506396625	0.486488841
376.5076591	5.25E-05	0.006000811	0.482777213	0.511169524
379.660069	4.71E-05	0.005553186	0.471376622	0.523023116
385.1812563	3.90E-05	0.004848123	0.451429471	0.543683445
390.8850503	3.21E-05	0.00421364	0.430925	0.564829305
393.6762201	2.91E-05	0.003934149	0.420955087	0.575081624
393.9831477	2.88E-05	0.003904571	0.419861955	0.576204639
394.3573332	2.85E-05	0.003868812	0.418530202	0.577572516
401.5224481	2.23E-05	0.003243988	0.393254112	0.603479603
401.9057335	2.20E-05	0.00321357	0.391915624	0.604848798
402.9308736	2.13E-05	0.003133613	0.388343293	0.608501842
404.7408153	2.00E-05	0.002997281	0.382064207	0.61491853
409.3705394	1.71E-05	0.002674998	0.366179176	0.631128755
412.8155689	1.52E-05	0.002457944	0.354539361	0.642987509
413.193415	1.50E-05	0.00243524	0.353272751	0.644277017
416.6108383	1.34E-05	0.002239214	0.341911726	0.65583571
417.9513379	1.28E-05	0.002166718	0.337503504	0.660317021
418.7324735	1.24E-05	0.002125564	0.334947693	0.66291432
443.6835755	5.35E-06	0.001152897	0.258967696	0.739874057
446.6785186	4.84E-06	0.001071393	0.250652839	0.748270931
446.9545292	4.79E-06	0.001064179	0.249895746	0.749035283
463.8563688	2.72E-06	0.00070395	0.206540584	0.792752748
