# Supplementary material for: Alzheimer’s disease biological PET staging using plasma p217+tau
Source: Commun Med (Lond). 2025 Feb 27;5:53. doi: 10.1038/s43856-025-00768-z (PMC11868538; doi:10.1038/s43856-025-00768-z)
Supplement: Supplementary file 4 — Supplementary_Data_1 to 3 [file 43856_2025_768_MOESM4_ESM.zip › Supplementary_Data_3b_MovingAverage.csv]

pT_anchor	Prv_AnTn	Prv_TnegMTL	Prv_MOD	Prv_HIGH
40	0.785714286	0.178571429	0.035714286	0
41	0.75862069	0.206896552	0.034482759	0
42	0.741935484	0.225806452	0.032258065	0
43	0.696969697	0.242424242	0.060606061	0
44	0.696969697	0.242424242	0.060606061	0
45	0.696969697	0.242424242	0.060606061	0
46	0.696969697	0.242424242	0.060606061	0
47	0.696969697	0.242424242	0.060606061	0
48	0.676470588	0.264705882	0.058823529	0
49	0.666666667	0.277777778	0.055555556	0
50	0.666666667	0.277777778	0.055555556	0
51	0.666666667	0.277777778	0.055555556	0
52	0.648648649	0.297297297	0.054054054	0
53	0.657894737	0.289473684	0.052631579	0
54	0.657894737	0.289473684	0.052631579	0
55	0.641025641	0.282051282	0.076923077	0
56	0.641025641	0.282051282	0.076923077	0
57	0.641025641	0.282051282	0.076923077	0
58	0.609756098	0.268292683	0.097560976	0.024390244
59	0.595238095	0.261904762	0.119047619	0.023809524
60	0.595238095	0.261904762	0.119047619	0.023809524
61	0.581395349	0.255813953	0.139534884	0.023255814
62	0.581395349	0.255813953	0.139534884	0.023255814
63	0.568181818	0.272727273	0.136363636	0.022727273
64	0.553191489	0.29787234	0.127659574	0.021276596
65	0.531914894	0.319148936	0.127659574	0.021276596
66	0.531914894	0.319148936	0.127659574	0.021276596
67	0.531914894	0.319148936	0.127659574	0.021276596
68	0.520833333	0.3125	0.145833333	0.020833333
69	0.520833333	0.3125	0.145833333	0.020833333
70	0.510204082	0.326530612	0.142857143	0.020408163
71	0.5	0.34	0.14	0.02
72	0.489795918	0.346938776	0.142857143	0.020408163
73	0.489795918	0.346938776	0.142857143	0.020408163
74	0.469387755	0.367346939	0.142857143	0.020408163
75	0.489795918	0.367346939	0.12244898	0.020408163
76	0.489795918	0.367346939	0.12244898	0.020408163
77	0.461538462	0.346153846	0.153846154	0.038461538
78	0.461538462	0.346153846	0.153846154	0.038461538
79	0.461538462	0.346153846	0.153846154	0.038461538
80	0.461538462	0.346153846	0.153846154	0.038461538
81	0.442307692	0.365384615	0.153846154	0.038461538
82	0.452830189	0.358490566	0.150943396	0.037735849
83	0.452830189	0.358490566	0.150943396	0.037735849
84	0.454545455	0.345454545	0.163636364	0.036363636
85	0.454545455	0.345454545	0.163636364	0.036363636
86	0.454545455	0.345454545	0.163636364	0.036363636
87	0.446428571	0.339285714	0.178571429	0.035714286
88	0.446428571	0.339285714	0.178571429	0.035714286
89	0.428571429	0.339285714	0.196428571	0.035714286
90	0.413793103	0.362068966	0.189655172	0.034482759
91	0.393442623	0.37704918	0.180327869	0.049180328
92	0.389830508	0.372881356	0.186440678	0.050847458
93	0.383333333	0.383333333	0.183333333	0.05
94	0.372881356	0.389830508	0.186440678	0.050847458
95	0.349206349	0.380952381	0.222222222	0.047619048
96	0.333333333	0.396825397	0.222222222	0.047619048
97	0.333333333	0.396825397	0.222222222	0.047619048
98	0.306451613	0.403225806	0.241935484	0.048387097
99	0.295081967	0.409836066	0.245901639	0.049180328
100	0.290322581	0.419354839	0.241935484	0.048387097
101	0.285714286	0.428571429	0.238095238	0.047619048
102	0.274193548	0.435483871	0.241935484	0.048387097
103	0.262295082	0.442622951	0.245901639	0.049180328
104	0.245901639	0.459016393	0.245901639	0.049180328
105	0.238095238	0.444444444	0.26984127	0.047619048
106	0.25	0.421875	0.28125	0.046875
107	0.246153846	0.415384615	0.292307692	0.046153846
108	0.230769231	0.430769231	0.292307692	0.046153846
109	0.230769231	0.415384615	0.307692308	0.046153846
110	0.227272727	0.424242424	0.303030303	0.045454545
111	0.227272727	0.424242424	0.303030303	0.045454545
112	0.227272727	0.424242424	0.303030303	0.045454545
113	0.215384615	0.430769231	0.307692308	0.046153846
114	0.2	0.430769231	0.323076923	0.046153846
115	0.2	0.430769231	0.323076923	0.046153846
116	0.2	0.430769231	0.323076923	0.046153846
117	0.2	0.430769231	0.323076923	0.046153846
118	0.2	0.430769231	0.323076923	0.046153846
119	0.2	0.430769231	0.323076923	0.046153846
120	0.203125	0.421875	0.328125	0.046875
121	0.2	0.415384615	0.338461538	0.046153846
122	0.1875	0.421875	0.34375	0.046875
123	0.193548387	0.419354839	0.338709677	0.048387097
124	0.193548387	0.419354839	0.338709677	0.048387097
125	0.174603175	0.444444444	0.333333333	0.047619048
126	0.171875	0.453125	0.328125	0.046875
127	0.171875	0.453125	0.328125	0.046875
128	0.171875	0.453125	0.328125	0.046875
129	0.15625	0.453125	0.34375	0.046875
130	0.153846154	0.446153846	0.353846154	0.046153846
131	0.151515152	0.454545455	0.348484848	0.045454545
132	0.153846154	0.446153846	0.353846154	0.046153846
133	0.140625	0.453125	0.359375	0.046875
134	0.136363636	0.439393939	0.363636364	0.060606061
135	0.138461538	0.446153846	0.353846154	0.061538462
136	0.136363636	0.439393939	0.363636364	0.060606061
137	0.147058824	0.441176471	0.352941176	0.058823529
138	0.147058824	0.455882353	0.338235294	0.058823529
139	0.147058824	0.455882353	0.338235294	0.058823529
140	0.142857143	0.442857143	0.357142857	0.057142857
141	0.144927536	0.449275362	0.347826087	0.057971014
142	0.144927536	0.449275362	0.347826087	0.057971014
143	0.147058824	0.441176471	0.352941176	0.058823529
144	0.138461538	0.430769231	0.369230769	0.061538462
145	0.140625	0.421875	0.375	0.0625
146	0.138461538	0.415384615	0.384615385	0.061538462
147	0.138461538	0.415384615	0.384615385	0.061538462
148	0.140625	0.421875	0.375	0.0625
149	0.138461538	0.415384615	0.384615385	0.061538462
150	0.140625	0.40625	0.390625	0.0625
151	0.136363636	0.378787879	0.424242424	0.060606061
152	0.128571429	0.357142857	0.457142857	0.057142857
153	0.128571429	0.357142857	0.457142857	0.057142857
154	0.130434783	0.347826087	0.463768116	0.057971014
155	0.117647059	0.352941176	0.470588235	0.058823529
156	0.117647059	0.352941176	0.470588235	0.058823529
157	0.119402985	0.358208955	0.47761194	0.044776119
158	0.119402985	0.358208955	0.47761194	0.044776119
159	0.119402985	0.358208955	0.47761194	0.044776119
160	0.117647059	0.352941176	0.485294118	0.044117647
161	0.119402985	0.343283582	0.492537313	0.044776119
162	0.106060606	0.348484848	0.5	0.045454545
163	0.106060606	0.348484848	0.5	0.045454545
164	0.09375	0.359375	0.5	0.046875
165	0.092307692	0.353846154	0.507692308	0.046153846
166	0.090909091	0.348484848	0.5	0.060606061
167	0.076923077	0.353846154	0.507692308	0.061538462
168	0.076923077	0.353846154	0.507692308	0.061538462
169	0.078125	0.359375	0.5	0.0625
170	0.079365079	0.333333333	0.523809524	0.063492063
171	0.066666667	0.316666667	0.566666667	0.05
172	0.06557377	0.31147541	0.573770492	0.049180328
173	0.066666667	0.3	0.583333333	0.05
174	0.066666667	0.3	0.583333333	0.05
175	0.070175439	0.298245614	0.561403509	0.070175439
176	0.068965517	0.275862069	0.586206897	0.068965517
177	0.068965517	0.275862069	0.586206897	0.068965517
178	0.070175439	0.280701754	0.578947368	0.070175439
179	0.070175439	0.280701754	0.578947368	0.070175439
180	0.070175439	0.263157895	0.596491228	0.070175439
181	0.071428571	0.25	0.607142857	0.071428571
182	0.071428571	0.25	0.607142857	0.071428571
183	0.071428571	0.25	0.607142857	0.071428571
184	0.055555556	0.240740741	0.62962963	0.074074074
185	0.057692308	0.25	0.615384615	0.076923077
186	0.039215686	0.254901961	0.62745098	0.078431373
187	0.038461538	0.25	0.634615385	0.076923077
188	0.02	0.24	0.66	0.08
189	0.020408163	0.244897959	0.653061224	0.081632653
190	0.020833333	0.229166667	0.666666667	0.083333333
191	0.020408163	0.224489796	0.653061224	0.102040816
192	0.020408163	0.224489796	0.653061224	0.102040816
193	0.020408163	0.204081633	0.673469388	0.102040816
194	0.020408163	0.204081633	0.673469388	0.102040816
195	0.02	0.22	0.66	0.1
196	0.02	0.22	0.66	0.1
197	0.02	0.22	0.66	0.1
198	0.02	0.22	0.66	0.1
199	0.019230769	0.211538462	0.653846154	0.115384615
200	0.019230769	0.211538462	0.653846154	0.115384615
201	0.02	0.2	0.66	0.12
202	0.02	0.2	0.66	0.12
203	0.02	0.2	0.66	0.12
204	0.019607843	0.196078431	0.666666667	0.117647059
205	0.020408163	0.163265306	0.693877551	0.12244898
206	0.020408163	0.142857143	0.693877551	0.142857143
207	0.02	0.14	0.7	0.14
208	0.019607843	0.117647059	0.725490196	0.137254902
209	0.02	0.1	0.74	0.14
210	0.020408163	0.102040816	0.734693878	0.142857143
211	0.020408163	0.081632653	0.755102041	0.142857143
212	0.020408163	0.081632653	0.755102041	0.142857143
213	0.020408163	0.081632653	0.755102041	0.142857143
214	0.020833333	0.083333333	0.75	0.145833333
215	0.020833333	0.083333333	0.75	0.145833333
216	0.020408163	0.081632653	0.755102041	0.142857143
217	0	0.063829787	0.787234043	0.14893617
218	0	0.042553191	0.808510638	0.14893617
219	0	0.042553191	0.808510638	0.14893617
220	0	0.044444444	0.8	0.155555556
221	0	0.044444444	0.8	0.155555556
222	0	0.043478261	0.804347826	0.152173913
223	0	0.083333333	0.770833333	0.145833333
224	0	0.083333333	0.770833333	0.145833333
225	0	0.081632653	0.755102041	0.163265306
226	0	0.08	0.76	0.16
227	0	0.098039216	0.745098039	0.156862745
228	0	0.098039216	0.745098039	0.156862745
229	0	0.1	0.74	0.16
230	0	0.1	0.74	0.16
231	0	0.106382979	0.723404255	0.170212766
232	0	0.113636364	0.681818182	0.204545455
233	0	0.113636364	0.681818182	0.204545455
234	0	0.111111111	0.688888889	0.2
235	0	0.111111111	0.688888889	0.2
236	0	0.108695652	0.673913043	0.217391304
237	0	0.113636364	0.659090909	0.227272727
238	0	0.113636364	0.659090909	0.227272727
239	0	0.113636364	0.659090909	0.227272727
240	0	0.11627907	0.651162791	0.23255814
241	0	0.11627907	0.651162791	0.23255814
242	0	0.11627907	0.651162791	0.23255814
243	0	0.136363636	0.636363636	0.227272727
244	0	0.136363636	0.636363636	0.227272727
245	0	0.139534884	0.627906977	0.23255814
246	0	0.142857143	0.642857143	0.214285714
247	0	0.146341463	0.634146341	0.219512195
248	0	0.146341463	0.634146341	0.219512195
249	0	0.139534884	0.651162791	0.209302326
250	0	0.142857143	0.642857143	0.214285714
251	0	0.142857143	0.642857143	0.214285714
252	0	0.146341463	0.634146341	0.219512195
253	0	0.146341463	0.634146341	0.219512195
254	0	0.142857143	0.619047619	0.238095238
255	0	0.142857143	0.642857143	0.214285714
256	0	0.146341463	0.634146341	0.219512195
257	0	0.142857143	0.642857143	0.214285714
258	0	0.142857143	0.642857143	0.214285714
259	0	0.139534884	0.651162791	0.209302326
260	0	0.139534884	0.627906977	0.23255814
261	0	0.139534884	0.627906977	0.23255814
262	0	0.139534884	0.627906977	0.23255814
263	0	0.139534884	0.627906977	0.23255814
264	0	0.139534884	0.627906977	0.23255814
265	0	0.133333333	0.6	0.266666667
266	0	0.136363636	0.590909091	0.272727273
267	0	0.142857143	0.571428571	0.285714286
268	0	0.139534884	0.558139535	0.302325581
269	0	0.159090909	0.545454545	0.295454545
270	0	0.159090909	0.545454545	0.295454545
271	0	0.159090909	0.568181818	0.272727273
272	0	0.159090909	0.568181818	0.272727273
273	0	0.162790698	0.558139535	0.279069767
274	0	0.162790698	0.558139535	0.279069767
275	0	0.142857143	0.571428571	0.285714286
276	0	0.142857143	0.571428571	0.285714286
277	0	0.142857143	0.571428571	0.285714286
278	0	0.136363636	0.590909091	0.272727273
279	0	0.142857143	0.595238095	0.261904762
280	0	0.142857143	0.595238095	0.261904762
281	0	0.142857143	0.595238095	0.261904762
282	0	0.12195122	0.609756098	0.268292683
283	0	0.12195122	0.609756098	0.268292683
284	0	0.125	0.6	0.275
285	0	0.12195122	0.609756098	0.268292683
286	0	0.125	0.625	0.25
287	0	0.125	0.625	0.25
288	0	0.131578947	0.605263158	0.263157895
289	0	0.131578947	0.578947368	0.289473684
290	0	0.131578947	0.578947368	0.289473684
291	0	0.135135135	0.567567568	0.297297297
292	0	0.131578947	0.552631579	0.315789474
293	0	0.131578947	0.552631579	0.315789474
294	0	0.135135135	0.567567568	0.297297297
295	0	0.135135135	0.567567568	0.297297297
296	0	0.142857143	0.542857143	0.314285714
297	0	0.142857143	0.542857143	0.314285714
298	0	0.151515152	0.545454545	0.303030303
299	0	0.15625	0.53125	0.3125
300	0	0.15625	0.53125	0.3125
301	0	0.15625	0.53125	0.3125
302	0	0.15625	0.53125	0.3125
303	0	0.096774194	0.548387097	0.35483871
304	0	0.096774194	0.548387097	0.35483871
305	0	0.1	0.566666667	0.333333333
306	0	0.107142857	0.535714286	0.357142857
307	0	0.074074074	0.555555556	0.37037037
308	0	0.074074074	0.555555556	0.37037037
309	0	0.074074074	0.555555556	0.37037037
310	0	0.074074074	0.555555556	0.37037037
311	0	0.074074074	0.555555556	0.37037037
312	0	0.076923077	0.576923077	0.346153846
313	0	0.076923077	0.576923077	0.346153846
314	0	0.08	0.56	0.36
315	0	0.08	0.56	0.36
316	0	0.083333333	0.583333333	0.333333333
317	0	0.083333333	0.583333333	0.333333333
318	0	0.08	0.6	0.32
319	0	0.076923077	0.576923077	0.346153846
320	0	0.074074074	0.555555556	0.37037037
321	0	0.074074074	0.555555556	0.37037037
322	0	0.074074074	0.555555556	0.37037037
323	0	0.035714286	0.571428571	0.392857143
324	0	0.035714286	0.571428571	0.392857143
325	0	0.035714286	0.571428571	0.392857143
326	0	0.035714286	0.571428571	0.392857143
327	0	0.035714286	0.571428571	0.392857143
328	0	0.035714286	0.571428571	0.392857143
329	0	0.037037037	0.518518519	0.444444444
330	0	0.035714286	0.535714286	0.428571429
331	0	0.037037037	0.518518519	0.444444444
332	0	0.037037037	0.518518519	0.444444444
333	0	0.037037037	0.518518519	0.444444444
334	0	0.038461538	0.538461538	0.423076923
335	0	0.04	0.52	0.44
336	0	0.041666667	0.5	0.458333333
337	0	0.041666667	0.5	0.458333333
338	0	0.041666667	0.5	0.458333333
339	0	0.043478261	0.47826087	0.47826087
340	0	0.045454545	0.5	0.454545455
341	0	0.045454545	0.5	0.454545455
342	0	0.045454545	0.5	0.454545455
343	0	0.045454545	0.5	0.454545455
344	0	0.045454545	0.5	0.454545455
345	0	0.05	0.55	0.4
346	0	0.047619048	0.571428571	0.380952381
347	0	0.047619048	0.571428571	0.380952381
348	0	0.05	0.6	0.35
349	0	0	0.631578947	0.368421053
350	0	0	0.631578947	0.368421053
351	0	0	0.631578947	0.368421053
352	0	0	0.631578947	0.368421053
353	0	0	0.631578947	0.368421053
354	0	0	0.65	0.35
355	0	0	0.666666667	0.333333333
356	0	0	0.666666667	0.333333333
357	0	0	0.666666667	0.333333333
358	0	0	0.631578947	0.368421053
359	0	0	0.631578947	0.368421053
360	0	0	0.631578947	0.368421053
361	0	0	0.631578947	0.368421053
362	0	0	0.619047619	0.380952381
363	0	0	0.590909091	0.409090909
364	0	0	0.590909091	0.409090909
365	0	0	0.590909091	0.409090909
366	0	0	0.590909091	0.409090909
367	0	0	0.571428571	0.428571429
368	0	0	0.571428571	0.428571429
369	0	0	0.6	0.4
370	0	0	0.619047619	0.380952381
371	0	0	0.619047619	0.380952381
372	0	0	0.65	0.35
373	0	0	0.619047619	0.380952381
374	0	0	0.590909091	0.409090909
375	0	0	0.590909091	0.409090909
376	0	0	0.590909091	0.409090909
377	0	0	0.565217391	0.434782609
378	0	0	0.583333333	0.416666667
379	0	0	0.583333333	0.416666667
380	0	0	0.583333333	0.416666667
381	0	0	0.583333333	0.416666667
382	0	0	0.565217391	0.434782609
383	0	0	0.590909091	0.409090909
384	0	0	0.590909091	0.409090909
385	0	0	0.590909091	0.409090909
386	0	0	0.590909091	0.409090909
387	0	0	0.590909091	0.409090909
388	0	0	0.590909091	0.409090909
389	0	0	0.590909091	0.409090909
390	0	0	0.590909091	0.409090909
391	0	0	0.590909091	0.409090909
392	0	0	0.590909091	0.409090909
393	0	0	0.590909091	0.409090909
394	0	0	0.590909091	0.409090909
395	0	0	0.590909091	0.409090909
396	0	0	0.590909091	0.409090909
397	0	0	0.590909091	0.409090909
398	0	0	0.571428571	0.428571429
399	0	0	0.6	0.4
400	0	0	0.631578947	0.368421053
401	0	0	0.631578947	0.368421053
402	0	0	0.631578947	0.368421053
403	0	0	0.647058824	0.352941176
404	0	0	0.611111111	0.388888889
405	0	0	0.611111111	0.388888889
406	0	0	0.611111111	0.388888889
407	0	0	0.55	0.45
408	0	0	0.55	0.45
409	0	0	0.578947368	0.421052632
410	0	0	0.555555556	0.444444444
411	0	0	0.555555556	0.444444444
412	0	0	0.555555556	0.444444444
413	0	0	0.555555556	0.444444444
414	0	0	0.555555556	0.444444444
415	0	0	0.555555556	0.444444444
416	0	0	0.555555556	0.444444444
417	0	0	0.529411765	0.470588235
418	0	0	0.529411765	0.470588235
419	0	0	0.529411765	0.470588235
420	0	0	0.529411765	0.470588235
421	0	0	0.529411765	0.470588235
422	0	0	0.529411765	0.470588235
423	0	0	0.529411765	0.470588235
424	0	0	0.5	0.5
425	0	0	0.5	0.5
426	0	0	0.470588235	0.529411765
427	0	0	0.470588235	0.529411765
428	0	0	0.470588235	0.529411765
429	0	0	0.470588235	0.529411765
430	0	0	0.470588235	0.529411765
431	0	0	0.4375	0.5625
432	0	0	0.4375	0.5625
433	0	0	0.4375	0.5625
434	0	0	0.357142857	0.642857143
435	0	0	0.307692308	0.692307692
436	0	0	0.307692308	0.692307692
437	0	0	0.307692308	0.692307692
438	0	0	0.307692308	0.692307692
439	0	0	0.307692308	0.692307692
