# Supplementary material for: Alzheimer’s disease biological PET staging using plasma p217+tau
Source: Commun Med (Lond). 2025 Feb 27;5:53. doi: 10.1038/s43856-025-00768-z (PMC11868538; doi:10.1038/s43856-025-00768-z)
Supplement: Supplementary file 4 — Supplementary_Data_1 to 3 [file 43856_2025_768_MOESM4_ESM.zip › Supplementary_Data_3b_regression.csv]

pTau_217	y1	y2	y3	y4
4.311724949	0.943057388	0.015253478	0.029285366	0.012403768
24.3838431	0.891905183	0.046211017	0.046357166	0.015526633
31.48668551	0.865335783	0.063594064	0.054257584	0.01681257
33.31881151	0.857601982	0.068755914	0.056480771	0.017161333
34.17618826	0.853851312	0.071272974	0.057548678	0.017327035
40.24596927	0.824789606	0.091028576	0.06563473	0.018547088
46.00844422	0.792908947	0.113084216	0.074221616	0.019785221
48.34197108	0.778758782	0.122962066	0.077969233	0.020309919
50.09398328	0.767657793	0.130738975	0.080890211	0.020713021
51.10006295	0.761097823	0.135343943	0.082610117	0.020948117
51.22781141	0.760255194	0.135935891	0.082830755	0.02097816
53.85598424	0.742438017	0.148471737	0.087484341	0.021605905
55.44971074	0.73118935	0.156400384	0.090414561	0.021995706
57.35222231	0.717328931	0.166178467	0.094022334	0.022470268
57.47970787	0.716383555	0.166845589	0.094268424	0.022502432
58.45933273	0.709050438	0.172020608	0.096177822	0.022751131
61.69539255	0.683983575	0.189703463	0.102720563	0.023592399
62.21288161	0.679858755	0.192610516	0.103800942	0.023729786
63.50459137	0.669428422	0.199955868	0.106539488	0.024076222
63.5817381	0.668799512	0.200398469	0.106704948	0.024097072
65.16790964	0.655724313	0.209591028	0.110154878	0.024529781
67.14838501	0.639028112	0.221298387	0.114592528	0.025080973
67.95951049	0.63207796	0.226159439	0.116452325	0.025310276
68.80756636	0.624745555	0.231278793	0.118423394	0.025552258
72.13103868	0.595418628	0.251644482	0.126413857	0.026523034
72.90416153	0.588475077	0.256436577	0.128334262	0.026754085
73.96692657	0.578864903	0.263047502	0.131012618	0.027074977
79.85420361	0.524586568	0.299818235	0.146671885	0.028923312
80.1667621	0.521670921	0.3017614	0.1475428	0.02902488
81.04763171	0.513443909	0.307224046	0.15001901	0.029313036
81.43213409	0.50984907	0.309601247	0.151109976	0.029439707
82.55077665	0.499382356	0.316487341	0.154318963	0.02981134
82.76729215	0.497355685	0.317814405	0.154946103	0.029883807
84.77262871	0.478589913	0.329998696	0.160848026	0.030563364
87.1445999	0.456461042	0.344104071	0.168047883	0.031387005
88.02689209	0.448266291	0.349247931	0.170786816	0.031698961
88.13753419	0.447240466	0.349888616	0.17113262	0.031738298
91.78058934	0.413761697	0.370367589	0.182809798	0.033060916
92.47063521	0.407500056	0.374097091	0.185085329	0.033317524
94.82998989	0.386332899	0.386438329	0.19301888	0.034209892
97.41618679	0.363630988	0.399166943	0.201986821	0.035215248
97.72819552	0.360931853	0.400641781	0.203087869	0.035338496
98.80257473	0.351707997	0.405615236	0.206910604	0.035766163
100.032464	0.341288868	0.411103026	0.211346094	0.036262013
102.4802712	0.321027436	0.421342226	0.220361167	0.037269171
103.0730738	0.316220911	0.423680305	0.22258158	0.037517205
103.5849357	0.312103362	0.425653573	0.224510384	0.037732681
103.831642	0.310129758	0.426589431	0.225443839	0.037836971
104.2811978	0.306551942	0.428269146	0.227151168	0.038027744
107.7305766	0.279923804	0.440031768	0.240521037	0.039523392
109.3333593	0.268065535	0.444803719	0.246892826	0.04023792
110.3432107	0.260767273	0.44757997	0.250958132	0.040694626
113.9489593	0.235824767	0.456023982	0.26578398	0.04236727
114.3370284	0.233245561	0.456795431	0.267407745	0.042551263
116.0485802	0.222116098	0.45987952	0.27463224	0.043372142
116.387478	0.219960017	0.460428754	0.276074716	0.043536513
116.4010327	0.219874109	0.4604503	0.276132491	0.0435431
120.9046095	0.192721847	0.465830401	0.295661227	0.045786525
121.8525041	0.187357835	0.466517041	0.299852206	0.046272918
123.0125324	0.180957286	0.467150789	0.305016888	0.046875037
123.4379145	0.178655107	0.46732677	0.306920378	0.047097745
126.1193401	0.164690408	0.467752083	0.319031949	0.04852556
126.6767894	0.161904313	0.467694858	0.32157318	0.048827648
128.8715528	0.151318171	0.466996307	0.331650601	0.050034921
129.7397611	0.147296418	0.466516058	0.335667051	0.050520473
129.8346588	0.146862446	0.466456694	0.336107037	0.050573823
130.0922803	0.145689875	0.466288767	0.33730243	0.050718928
130.3699826	0.144434957	0.466096712	0.338592534	0.050875797
130.4069725	0.144268508	0.466070269	0.338764495	0.050896728
130.5631904	0.143567381	0.465956369	0.339491034	0.050985215
132.3773468	0.135639318	0.464373776	0.347963077	0.052023829
134.5549565	0.126631561	0.461861186	0.358209586	0.053297667
134.5789112	0.126535485	0.461829942	0.358322727	0.053311846
134.5795666	0.126532857	0.461829086	0.358325822	0.053312234
134.959919	0.125016038	0.461322673	0.360123419	0.053537871
135.5546425	0.122676725	0.460492359	0.362938381	0.053892535
137.6801544	0.11463277	0.457151374	0.373037073	0.055178783
139.1110976	0.109488398	0.454585573	0.379864638	0.056061391
140.7096824	0.103990041	0.4514325	0.38751392	0.057063538
143.4686545	0.095092088	0.445320227	0.400753749	0.058833936
143.9560844	0.093595097	0.444156694	0.40309604	0.059152169
144.243623	0.092722283	0.443459006	0.404478039	0.059340673
144.6392526	0.091533706	0.442485511	0.406379797	0.059600985
145.3801981	0.089345726	0.440620881	0.409941928	0.060091465
145.6237468	0.08863724	0.439996375	0.411112853	0.060253532
146.7768299	0.085353542	0.436963772	0.416656125	0.061026562
147.6173084	0.083032192	0.434676606	0.420695184	0.061596018
147.9870445	0.082029884	0.433650597	0.422471377	0.061848141
148.1362176	0.081628724	0.433233272	0.423187862	0.061950143
149.8751377	0.077086668	0.428229791	0.431532389	0.063151152
152.8458759	0.069875634	0.419130585	0.445739053	0.065254728
153.2708053	0.068898204	0.41777647	0.44776428	0.065561046
160.5843912	0.053996022	0.392747004	0.482203837	0.071053137
160.9634156	0.053315301	0.391373847	0.483961477	0.071349375
161.4656184	0.052426173	0.389544788	0.486285344	0.071743694
164.005937	0.048145087	0.380137566	0.497947189	0.073770158
164.1028629	0.047988679	0.379773895	0.498388885	0.073848542
165.1947042	0.046260706	0.375655513	0.503346815	0.074736967
167.2421804	0.043182886	0.367834611	0.51255222	0.076430283
168.0432871	0.042034075	0.364743916	0.516119388	0.077102621
168.0481768	0.042027156	0.364725004	0.516141099	0.077106741
169.2926723	0.040302071	0.359894008	0.521641606	0.078162316
170.5705968	0.038603155	0.354900449	0.527236007	0.079260389
173.1808142	0.035349438	0.344619259	0.538482865	0.081548439
173.7202631	0.034711572	0.34248381	0.540775652	0.082028966
175.948426	0.032195425	0.333637492	0.550125105	0.084041978
176.0084961	0.032130155	0.333398564	0.5503744	0.084096881
176.6429435	0.031448741	0.330874128	0.55299832	0.084678812
177.2188152	0.030842664	0.328581594	0.555365474	0.085210267
177.3778216	0.03067737	0.327948453	0.55601662	0.085357557
178.9073777	0.029131607	0.321856854	0.562224963	0.086786577
179.3940635	0.028656196	0.319918865	0.564179015	0.087245925
179.9767127	0.028097187	0.317599454	0.566504539	0.08779882
185.9998778	0.022918624	0.293752552	0.58962083	0.093707995
188.9692829	0.020728508	0.282154002	0.600363055	0.096754436
190.1701835	0.019903495	0.277505593	0.60457877	0.098012142
190.6132306	0.019607511	0.275797566	0.606115003	0.098479921
190.8066292	0.019479697	0.275053194	0.606782353	0.098684756
191.0401498	0.01932648	0.274155399	0.607585515	0.098932606
191.0634875	0.019311235	0.274065735	0.607665623	0.098957407
191.184132	0.019232615	0.273602396	0.608079282	0.099085707
191.8917708	0.018777897	0.270890778	0.610490005	0.099841321
196.0507943	0.01631541	0.255183171	0.624111767	0.104389653
196.1161064	0.016279448	0.254939874	0.624318118	0.10446256
199.1172798	0.014710267	0.243883216	0.63354355	0.107862967
204.284338	0.012357199	0.225459232	0.648231243	0.113952325
205.4331262	0.011887945	0.221476225	0.651288409	0.115347421
206.9864034	0.011281958	0.21615951	0.655300521	0.117258011
209.5445516	0.010351213	0.207579851	0.661602766	0.12046617
210.2081076	0.010122738	0.205391005	0.66317529	0.121310967
211.8935839	0.009565076	0.199900204	0.667054274	0.123480446
214.7048663	0.008703229	0.190965465	0.673156016	0.12717529
215.0437529	0.008604795	0.189907527	0.673860489	0.127627189
215.1502835	0.008574086	0.189575814	0.674080564	0.127769536
219.8249742	0.007330414	0.17542537	0.683089943	0.134154273
225.8313673	0.005996668	0.158417293	0.69282313	0.142762909
226.3025494	0.005903091	0.157138967	0.693500067	0.143457875
226.4103302	0.005881894	0.156847695	0.693653159	0.143617251
230.2912694	0.005168032	0.146641213	0.698733282	0.149457473
232.9667641	0.004727769	0.139921419	0.701751009	0.153599803
233.322464	0.004672181	0.139047296	0.702122799	0.154157725
234.0877797	0.004554821	0.137181773	0.702899505	0.155363902
238.0508643	0.00399334	0.12785047	0.706419452	0.161736738
238.9471623	0.003876436	0.125815628	0.707100222	0.163207715
241.9403473	0.003510668	0.119218337	0.709070866	0.168200129
243.458474	0.00333878	0.115987043	0.709894526	0.170779651
245.5727384	0.003113562	0.11161317	0.710847658	0.174425611
246.2813538	0.00304159	0.11017968	0.711117147	0.175661583
247.2557205	0.002945383	0.108234871	0.711447152	0.177372595
247.9988199	0.002874098	0.106771956	0.711667474	0.178686473
248.9815625	0.002782514	0.104863981	0.711917481	0.180436025
250.7883171	0.002621818	0.101434628	0.712255381	0.183688174
253.9765878	0.00236093	0.095625557	0.712473412	0.1895401
255.2654329	0.00226312	0.093363074	0.712426968	0.191946838
255.5433318	0.002242577	0.092881596	0.712406941	0.192468886
257.5621633	0.002098933	0.08945056	0.712155958	0.196294549
257.8594118	0.002078589	0.088955184	0.712103463	0.196862763
258.5699884	0.002030768	0.087781049	0.711961959	0.198226223
261.8126928	0.001826367	0.082599952	0.711033281	0.2045404
262.2835173	0.001798483	0.081871373	0.710860389	0.205469755
262.911583	0.001761961	0.080908648	0.710614942	0.20671445
264.3964465	0.001678592	0.078673817	0.709967879	0.209679712
265.1036122	0.001640312	0.077629594	0.709627023	0.211103071
265.5953817	0.001614218	0.076910989	0.709377663	0.21209713
266.5813503	0.001563167	0.075488718	0.708847472	0.214100643
271.3444883	0.001338765	0.068955335	0.705729607	0.223976293
273.2990559	0.001256452	0.066430307	0.70419026	0.228122982
275.2631907	0.001178928	0.063980517	0.702495573	0.232344982
282.2878248	0.000939399	0.055898991	0.695268761	0.24789285
288.6061422	0.000766493	0.049468371	0.687298114	0.262467023
288.9129276	0.000758975	0.0491749	0.686877477	0.263188648
290.7709842	0.000715025	0.047432919	0.684265553	0.267586503
293.8252022	0.000648342	0.044697887	0.679737293	0.274916478
294.2551984	0.000639477	0.044325268	0.679076831	0.275958425
295.2866193	0.000618713	0.043443674	0.677469954	0.27846766
296.4987892	0.000595187	0.042429261	0.67554109	0.281434461
298.6010496	0.000556527	0.040724137	0.672094304	0.286625032
299.5170007	0.000540493	0.040002189	0.670552986	0.288904332
304.510297	0.000461008	0.036280168	0.661743109	0.301515715
304.59956	0.000459701	0.036216802	0.661579525	0.301743972
307.7168523	0.000416353	0.034070472	0.655737544	0.309775631
308.9504992	0.000400371	0.033255883	0.653357719	0.312986027
310.4709536	0.000381531	0.032278124	0.650373152	0.316967193
313.9925611	0.00034129	0.030120511	0.643249025	0.326289175
317.5561192	0.000304964	0.028081652	0.635752627	0.335860757
317.7571892	0.000303036	0.027970752	0.635321368	0.336404843
324.0326087	0.000248716	0.024718624	0.621441517	0.353591142
326.2546384	0.000231957	0.023659127	0.616341472	0.359767444
328.7248112	0.000214673	0.022534043	0.610565628	0.366685655
331.1908912	0.000198726	0.021463771	0.604692902	0.373644601
341.4034253	0.000144535	0.017543823	0.579355299	0.402956344
342.3169514	0.00014049	0.017230046	0.577016963	0.4056125
357.487906	8.79E-05	0.012767569	0.536825026	0.450319518
358.7525612	8.45E-05	0.012452554	0.533378978	0.454083934
359.441871	8.28E-05	0.012284147	0.531495753	0.456137339
362.3041319	7.58E-05	0.011608954	0.523641354	0.464673896
362.5461698	7.52E-05	0.011553595	0.522974768	0.465396401
368.8945731	6.19E-05	0.010192551	0.505377982	0.484367526
369.9609533	6.00E-05	0.009980275	0.502403947	0.487555822
376.5076591	4.91E-05	0.008771077	0.484066544	0.507113271
385.1812563	3.77E-05	0.007392965	0.459667102	0.532902193
390.8850503	3.18E-05	0.006607822	0.443637385	0.549723029
393.6762201	2.92E-05	0.006254829	0.435815738	0.557900233
393.9831477	2.89E-05	0.006217193	0.4349569	0.558796976
394.3573332	2.86E-05	0.006171619	0.433910236	0.559889538
401.5224481	2.31E-05	0.005361171	0.41396444	0.580651325
401.9057335	2.28E-05	0.005320979	0.412903528	0.581752691
402.9308736	2.21E-05	0.005214973	0.410069492	0.584693423
404.7408153	2.09E-05	0.005032997	0.405078858	0.589867201
409.3705394	1.82E-05	0.004596178	0.392396651	0.602988933
412.8155689	1.65E-05	0.004296186	0.383047034	0.612640325
413.193415	1.63E-05	0.004264512	0.382026517	0.613692699
416.6108383	1.47E-05	0.003988559	0.372843738	0.623153006
417.9513379	1.41E-05	0.003885313	0.36926598	0.626834584
443.6835755	6.61E-06	0.002352458	0.303784588	0.693856343
446.6785186	6.06E-06	0.002219502	0.296613705	0.701160738
446.9545292	6.01E-06	0.002207639	0.29595803	0.701828325
463.8563688	3.67E-06	0.001591254	0.2575441	0.740860974
